# Supplementary material for: Decoding the 5′ nucleotide bias of PIWI-interacting RNAs
Source: Nat Commun. 2019 Feb 19;10:828. doi: 10.1038/s41467-019-08803-z (PMC6381166; doi:10.1038/s41467-019-08803-z)
Supplement: Supplementary file 3 — Supplementary Data 1 [file 41467_2019_8803_MOESM3_ESM.xls]

## Sheet: plasmids
#	Plasmid name	Addgene #
1	pENTRD-Piwi(wt)
2	pUASp-FH-Piwi(wt)
3	pUASp-FH-Piwi△SL(Ago3)
4	pUASp-FH-Piwi△SL(AtAGO1)
5	pUASp-FH-Piwi△SL(AtAGO5)
6	pUASp-FH-Piwi△SL(GSS)
7	pUASp-FH-Piwi△SL(HsAGO2)
8	pUASp-FH-Piwi△SL(HsAGO2 P>T)
9	pUASp-FH-Piwi△SL(Piwi N>P)
10	pUASp-FH-Piwi△SL(LD)
11	[Piwi]>Gal4_CRISPR_donor
12	U6-BbsI-chiRNA	45946
13	U6-BbsI-sgRNA_Piwi

## Sheet: primers
#	Primer name	Sequence (5'-3')	Description
1	dmPiwi△SL(Ago3)_f	agatacgcagcaatcaaaAAGAGAGGATACGTTGAC	Loop swap dmPiwi to Ago3 for unspecific bias
2	dmPiwi△SL(Ago3)_r	atcgtctctacgattgtgTACGAGGCATAATATAAGTTTG	Loop swap dmPiwi to Ago3 for unspecific bias
3	dmPiwi△SL(GSS)_f	ctcgggctcctcgAGATACTCATCAATCAAAAAGAG	For SDM of Piwi SL, to GSSGSSGSS
4	dmPiwi△SL(GSS)_r	gagcccgaggagccTACGAGGCATAATATAAGTTTG	For SDM of Piwi SL, to GSSGSSGSS
5	dmPiwi△SL(HsAGO2)_f	gacccccAGATACTCATCAATCAAAAAGAG	For SDM of Piwi SL, to PTKTP
6	dmPiwi△SL(HsAGO2)_r	ttgccgggTACGAGGCATAATATAAGTTTG	For SDM of Piwi SL, to PTKTP
7	dmPiwi△SL(HsAGO2P>T)_f	gcccaccAGATACTCATCAATCAAAAAGAG	For SDM of Piwi SL, to PTKPT
8	dmPiwi△SL(HsAGO2 P>T)_r	ttgccgggTACGAGGCATAATATAAGTTTG	For SDM of Piwi SL, to PTKPT
9	dmPiwi△SL(Piwi N>P)_f	cccgccgaaAGATACTCATCAATCAAAAAGAG	For SDM of Piwi SL, to PNDPAE
10	dmPiwi△SL(Piwi N>P)_r	atcattgggTACGAGGCATAATATAAGTTTG	For SDM of Piwi SL, to PNDPAE
11	dmPiwi△SL(Aub)_f	aacgaagaaAGATACTCATCAATCAAAAAGAG	For SDM of Piwi SL, to RSPNEE
12	dmPiwi△SL(Aub)_r	gggggagcgTACGAGGCATAATATAAGTTTG	For SDM of Piwi SL, to RSPNEE
13	dmPiwi△SL(LD)_f	ggcggcTACTCATCAATCAAAAAGAGAG	For Q5 mutagenesis to make Specificity Loop Deletion (LD) in Piwi
14	dmPiwi△SL(LD)_r	gccggcGCATAATATAAGTTTGGGATC	For Q5 mutagenesis to make Specificity Loop Deletion (LD) in Piwi
15	dmPiwi△SL(AtAGO1)_f	cctGACAAtaACGGttctTTAtacgGtGACCttaagcagaaggccgagctgcagcatggaattttg	SLIC mutagenesis of SL region to generate △SL(AtAGO1)
16	dmPiwi△SL(AtAGO1)_r	caaaattccatgctgcagctcggccttctgcttaaGGTCaCcgtaTAAagaaCCGTtaTTGTCagg	SLIC mutagenesis of SL region to generate △SL(AtAGO1)
17	dmPiwi△SL(AtAGO5)_f	cccGatgTtaCcgGcagTtacGGaAAaatcaaaaagagaggatacgttgacagggcggtgcca	SLIC mutagenesis of SL region to generate △SL(AtAGO5)
18	dmPiwi△SL(AtAGO5)_r	tggcaccgccctgtcaacgtatcctctctttttgattTTtCCgtaActgCcgGtaAcatCggg	SLIC mutagenesis of SL region to generate △SL(AtAGO5)
19	piwi_CRISPR_donor_EGFP_f	CTGGCCTTTTGCTCACATGTatggtgagcaagggcg	For HiFi cloning of EGFP-T2A-Gal4 into pDONR221 upstream of loxP-3xP3RFP-loxP
20	piwi_CRISPR_donor_EGFP_r	atacgaagttattctagaactagtggatctaaacgag	For HiFi cloning of EGFP-T2A-Gal4 into pDONR221 upstream of loxP-3xP3RFP-loxP
21	piwi_CRISPR_donor_3xP3_f	GATGAATGCTCATCCGGAATTCcaattaaccctcactaaagggaac	For HiFi cloning of loxP-3xP3RFP-loxP into pDONR221 downstream of EGFP-T2A-Gal4, but not complementary to loxP
22	piwi_CRISPR_donor_3xP3_r	tagttctagaactcgtttggatccgacg	For HiFi cloning of loxP-3xP3RFP-loxP into pDONR221 downstream of EGFP-T2A-Gal4, but not complementary to loxP
23	piwi_CRISPR_donor_homology arm upstream_f	CTGGCCTTTTGCTCAAAAGTGCGTAAACTAACGCC	For introducing 1kb Piwi upstream homology arm into pDonr-ETG3R-6
24	piwi_CRISPR_donor_homology arm upstream_r	gcccttgctcaccatTGTTACTTTTTGGCACTCGC	For introducing 1kb Piwi upstream homology arm into pDonr-ETG3R-6; in frame with EGFP
25	piwi_CRISPR_donor_homology arm downstream_f	cctttagtgagggttaattgGGCAGGCGTCCACTTAAC	For introducing 1kb Piwi downstream homology arm into pDonr-ETG3R-6, eliminating part of first exon (including sg)
26	piwi_CRISPR_donor_homology arm downstream_r	GATGAATGCTCATCCGGagcaataaacaccagaaagactc	For introducing 1kb Piwi downstream homology arm into pDonr-ETG3R-6
27	piwi_sgRNA_f	CTTCGTCACTTAAAACTTCACAA	For insertion into U6-BbsI-chiRNA plasmid; cuts upstream of Piwi ATG
28	piwi_sgRNA_r	AAACTTGTGAAGTTTTAAGTGAC	For insertion into U6-BbsI-chiRNA plasmid; cuts upstream of Piwi ATG
