# Supplementary material for: Decoding the 5′ nucleotide bias of PIWI-interacting RNAs
Source: Nat Commun. 2019 Feb 19;10:828. doi: 10.1038/s41467-019-08803-z (PMC6381166; doi:10.1038/s41467-019-08803-z)
Supplement: Supplementary file 4 — Supplementary Data 2 [file 41467_2019_8803_MOESM4_ESM.xlsx]

## Sheet: OSC Piwi IP
	IP_FH-Piwi_SL_wt_OSC_rep1	IP_FH-Piwi_SL_wt_OSC_rep2	IP_FH-Piwi_SL_wt_OSC_rep3	IP_FH-Piwi_SL_wt_OSC_rep4	IP_FH-Piwi_SL_wt_OSC_rep5	IP_FH-Piwi_SL_Ago3_OSC_rep1	IP_FH-Piwi_SL_Ago3_OSC_rep2	IP_FH-Piwi_SL_Ago3_OSC_rep3	IP_FH-Piwi_SL_Aub_OSC	IP_FH-Piwi_SL_dAt1_OSC	IP_FH-Piwi_SL_dAt5_OSC	IP_FH-Piwi_SL_GSS_OSC_rep1	IP_FH-Piwi_SL_GSS_OSC_rep2	IP_FH-Piwi_SL_GSS_OSC_rep3	IP_FH-Piwi_SL_hAgo2wt_OSC	IP_FH-Piwi_SL_hAgo2PT_OSC	IP_FH-Piwi_SL_PiwiP4_OSC	IP_FH-Piwi_SL_LD_OSC_rep1	IP_FH-Piwi_SL_LD_OSC_rep2	IP_FH-Piwi_SL_LD_OSC_rep3
Raw Reads	10646672	6336981	10745821	4120228	2861749	15790959	32060726	27353318	72358519	35676519	4641639	15801689	8905795	26677105	22396334	32502045	77821659	4040871	8610589	6150949
Uniquely mapped reads number	3400099	2060710	3311061	1291186	771647	4484722	8834741	7565256	20301936	9058105	1294685	4200420	2390234	6020938	6217410	8908810	21192121	257074	827855	700807
Uniquely mapped reads %	0.3194	0.3252	0.3081	0.3134	0.2696	0.284	0.2756	0.2766	0.2806	0.2539	0.2789	0.2658	0.2684	0.2257	0.2776	0.2741	0.2723	0.0636	0.0961	0.1139
Multimmappers (M<=100)	6283940	3672203	6488641	2486777	1592029	10009235	20266023	17310908	40557644	23695460	2911837	10194187	5700754	13668228	11842473	17834583	43700102	634686	1909004	1719612
%Multimmappers (M<=100)	0.5902	0.5795	0.6038	0.6036	0.5563	0.6339	0.6321	0.6329	0.5605	0.6642	0.6273	0.6451	0.6401	0.5124	0.5288	0.5487	0.5615	0.1571	0.2217	0.2796
Multimmappers (M>100)	3472	1565	2298	970	472	4128	8734	9301	12313	7229	1329	3900	2857	4973	3082	5713	12924	3	206	0
%Multimmappers (M>100)	0.0003	0.0002	0.0002	0.0002	0.0002	0.0003	0.0003	0.0003	0.0002	0.02%	0.0003	0.0002	0.0003	0.0002	0.0001	0.0002	0.0002	0	0	0
Total mapping %	0.9099	0.9049	0.9121	0.9172	0.8261	0.9182	0.908	0.9098	0.8413	0.9181	0.9065	0.9111	0.9088	0.7383	0.8065	0.823	0.834	0.2207	0.3178	0.3935
Unmapped Reads	959161	602503	943821	341295	497601	1292874	2951228	2467853	11486626	2915725	433788	1403182	811950	6982966	4333369	5752939	12916512	3149108	5873524	3730530
Unampped %	0.0901	0.0951	0.0879	0.0828	0.1739	0.0818	0.092	0.0902	0.1587	0.0819	0.0935	0.0889	0.0912	0.2617	0.1935	0.177	0.166	0.7793	0.6822	0.6065

## Sheet: Fly Piwi IP
	IP_FH-Piwi_SL_wt_Fly	IP_FH-Piwi_SL_Ago3_Fly	IP_FH-Piwi_SL_GSS_Fly	IP_FH-Piwi_SL_LD_Fly
Raw Reads	24979756	6631083	11555117	20134945
Uniquely mapped reads number	5491773	1098418	2141784	4177836
Uniquely mapped reads %	0.2198	0.1656	0.1854	0.2075
Multimmappers (M<=100)	12915367	3447239	6931837	12973760
%Multimmappers (M<=100)	0.517	0.5199	0.5999	0.6443
Multimmappers (M>100)	5819	291	1807	13011
%Multimmappers (M>100)	0.0002	0	0.0002	0.0006
Total mapping %	0.737	0.6855	0.7855	0.8524
Unmapped Reads	6566797	2085135	2479689	2970338
Unampped %	0.262885	0.314449	0.214597	0.147522
