# Supplementary material for: Decoding the 5′ nucleotide bias of PIWI-interacting RNAs
Source: Nat Commun. 2019 Feb 19;10:828. doi: 10.1038/s41467-019-08803-z (PMC6381166; doi:10.1038/s41467-019-08803-z)
Supplement: Supplementary file 5 — Supplementary Data 3 [file 41467_2019_8803_MOESM5_ESM.xls]

## Sheet: SizeDistribution_F1D
size	IP_FH-Piwi_SL_wt_OSC	IP_FH-Piwi_SL_Ago3_OSC	IP_FH-Piwi_SL_Aub_OSC	IP_FH-Piwi_SL_dAT1_OSC	IP_FH-Piwi_SL_dAT5_OSC	IP_FH-Piwi_SL_GSS_OSC	IP_FH-Piwi_SL_hAgo2PT_OSC	IP_FH-Piwi_SL_hAgo2wt_OSC	IP_FH-Piwi_SL_PiwiP4_OSC	IP_FH-Piwi_SL_LD_OSC
20	169914	540710	114391	2747469	74588	300240	58964	49784	112048	13105
21	191260	674856	160000	3632621	95311	356601	127044	101661	187980	23575
22	204427	729542	201223	3531819	109933	358970	164308	131949	225469	50051
23	258273	930566	380025	3083145	149791	416594	240418	179300	400054	57816
24	658632	2053211	1277187	3672763	378436	897294	584656	428568	1539714	114917
25	1629236	4834923	4729450	4848287	758463	2252970	2002501	1340859	5726601	197215
26	2508161	7391621	11343565	4560950	1036814	3715259	4761253	3012021	12598997	329932
27	2211931	6352880	17714379	2622593	820189	3238503	7549700	4688685	18354457	308979
28	993353	2929357	15823456	673475	352910	1398127	6891676	4567761	15746844	265016
29	299221	813689	4803466	58202	102086	396898	2221630	1827497	4943209	102047
30	50987	157069	431048	2856	18498	67099	194466	209584	413539	38138
31	7566	27688	70336	451	2923	10746	30900	25542	57214	6852
32	1884	6300	41218	111	647	2566	15912	12425	27517	2189
33	250	2468	27544	23	341	549	9713	10471	17443	1
34	294	1030	18451	1	45	436	8056	7432	9444	0
35	74	755	11606	1	64	322	4438	5092	6272	0
36	327	559	7330	0	0	118	1774	3721	4295	0
37	144	331	5254	0	3	74	3137	3028	3480	0
38	74	179	3729	0	6	91	2236	3262	4413	0
39	31	94	3449	0	71	110	1025	1815	2811	0
40	132	100	2684	0	0	82	1131	1628	2073	0
41	56	107	1232	0	0	64	1202	1463	2126	0
43	0	0	442	0	0	0	314	363	418	0
44	0	39	176	0	0	0	0	165	116	0
42	0	0	512	0	0	0	268	927	795	0
47	0	0	0	0	0	0	0	0	0	328
45	0	0	0	0	0	0	0	0	0	42
48	0	0	1	0	0	0	0	0	0	0
46	0	0	44	0	0	0	1	0	0	45

## Sheet: TETargeting_F1E
family_id	class_id	IP_FH-Piwi_SL_wt_OSC	IP_FH-Piwi_SL_Ago3_OSC	IP_FH-Piwi_SL_Aub_OSC	IP_FH-Piwi_SL_dAT1_OSC	IP_FH-Piwi_SL_dAT5_OSC	IP_FH-Piwi_SL_GSS_OSC	IP_FH-Piwi_SL_hAgo2PT_OSC	IP_FH-Piwi_SL_hAgo2wt_OSC	IP_FH-Piwi_SL_PiwiP4_OSC	IP_FH-Piwi_SL_LD_OSC
Helitron	RC	2258	5081	15266	3485	892	2756	6144	4374	16082	370
Jockey	LINE	280179	788463	2297184	456688	100443	385357	951206	627917	2264400	50002
Gypsy	LTR	4845675	15478603	32796315	10718308	2190080	7770801	14186174	9152015	35474807	865060
Pao	LTR	83744	291825	943723	167526	37717	151960	449657	273774	988468	20585
Copia	LTR	49925	183238	731470	150968	25664	92064	350170	221866	774630	19621
I	LINE	9211	18094	75332	11224	3833	8341	22831	15787	76702	1730
hAT-hobo	DNA	0	913	2012	511	34	759	874	345	2057	1429
TcMar-Pogo	DNA	73	96	479	144	0	64	321	122	490	349
TcMar-Tc1	DNA	809	2236	5827	1371	436	1544	2939	2225	6485	231
CR1	LINE	1515	5295	12128	3001	918	2496	7020	4036	14717	2624
P	DNA	1073	6439	12057	4282	712	2430	6430	4354	14999	35
R1	LINE	2525	7086	15858	2862	888	3909	6933	4131	17238	7999
CMC-Transib	DNA	980	3148	6631	2112	253	1686	3901	2536	8353	829
Satellite	Satellite	661	2474	12647	2465	366	2312	7727	3946	17346	539
LOA	LINE	10142	34012	54373	20639	5028	19220	29240	19577	64177	573
MULE-NOF	DNA	0	49	271	61	0	0	93	58	215	570
R2	LINE	0	0	0	1	0	0	0	0	0	557
DMRP1	Unknown	0	66	40	11	0	1	11	0	0	0
PiggyBac	DNA	49	177	52	17	0	69	45	52	203	0
NTS_DM	Other	0	0	11	10	0	0	0	19	37	0
XDMR	Unknown	186	107	246	71	0	71	116	85	307	0
ALUII_DM	Unknown	0	0	11	23	0	106	39	10	155	0
XDMR_DM	Unknown	0	83	89	34	0	34	7	31	122	0
TcMar-Mariner	DNA	0	0	51	13	13	0	32	1	16	0
RNA	RNA	0	0	0	0	0	0	0	0	0	0
ARS406_DM	Unknown	0	0	0	0	0	0	0	0	13	0
DMRPR	Unknown	0	0	0	0	0	0	0	0	0	0

## Sheet: GenomicAnnot_F1F
Samples	TE_as	TE_s	Exon_s	Exon_as	Intron_s	Intron_as	Rest
IP_FH-Piwi_SL_wt_OSC	5905792	480901	1542292	85042	431594	247921	1023144
IP_FH-Piwi_SL_Ago3_OSC	18974536	1330133	3445282	223933	1281278	618299	3107903
IP_FH-Piwi_SL_Aub_OSC	38844457	3053277	6313939	425079	3364538	1503912	7354378
IP_FH-Piwi_SL_dAt1_OSC	20888759	1601998	3374051	301580	1572608	894380	4120189
IP_FH-Piwi_SL_dAt5_OSC	2681298	186457	489972	34101	220325	95785	498584
IP_FH-Piwi_SL_GSS_OSC	9498841	540639	1453640	105096	680505	340565	1700288
IP_FH-Piwi_SL_hAgo2wt_OSC	16891284	1292450	2634188	187489	1574726	676113	3487143
IP_FH-Piwi_SL_hAgo2PT_OSC	10956397	937265	1954366	139290	1130040	447598	2494927
IP_FH-Piwi_SL_PiwiP4_OSC	41823613	3184022	6451995	460312	3756858	1492491	7722932
IP_FH-Piwi_SL_LD_OSC	1233678	86479	182840	35804	207426	88318	902314

## Sheet: 1stNucleotide_F1G
nucleotide	IP_FH-Piwi_SL_wt_OSC	IP_FH-Piwi_SL_Ago3_OSC	IP_FH-Piwi_SL_Aub_OSC	IP_FH-Piwi_SL_dAT1_OSC	IP_FH-Piwi_SL_dAT5_OSC	IP_FH-Piwi_SL_GSS_OSC	IP_FH-Piwi_SL_hAgo2PT_OSC	IP_FH-Piwi_SL_hAgo2wt_OSC	IP_FH-Piwi_SL_PiwiP4_OSC	IP_FH-Piwi_SL_LD_OSC
U	6193047	16924480	40372877	11771708	2336021	8179694	17471156	10756394	43304795	1015181
C	784525	3562237	9294827	2433543	347785	1577786	3519933	2433540	7126139	160424
G	691192	1831992	3368461	989908	344128	1142930	1405987	788460	3743211	66341
A	631770	2056972	2655338	1241111	420964	998641	1614340	1886997	4735677	76160
