# Supplementary material for: Decoding the 5′ nucleotide bias of PIWI-interacting RNAs
Source: Nat Commun. 2019 Feb 19;10:828. doi: 10.1038/s41467-019-08803-z (PMC6381166; doi:10.1038/s41467-019-08803-z)
Supplement: Supplementary file 6 — Supplementary Data 4 [file 41467_2019_8803_MOESM6_ESM.xls]

## Sheet: SizeDistribution_F2C
size	IP_FH-Piwi_SL_wt_Fly	IP_FH-Piwi_SL_Ago3_Fly	IP_FH-Piwi_SL_GSS_Fly	IP_FH-Piwi_SL_LD_Fly
20	45184	5654	15770	138504
21	95002	20060	31779	554509
22	177241	67338	82220	1327803
23	267784	65322	144925	1389327
24	909491	175529	452539	2365782
25	2222257	418215	1051287	3006972
26	3156137	622488	1563031	2757595
27	3376393	715419	1649535	2197675
28	2419866	679580	1313547	1142649
29	1320321	488021	852747	436185
30	525167	299122	383524	64091
31	183162	141236	173287	7109
32	49150	48985	47303	2
33	6771	8853	8623	0
34	1254	1201	576	0
35	0	286	190	476
37	0	128	0	0
46	1088	2	0	3
41	0	0	0	1
45	2	0	0	6
47	1398	0	0	128
38	196	0	0	0
44	1	0	0	0

## Sheet: TETargeting_F2D
family_id	class_id	IP_FH-Piwi_SL_wt_Fly	IP_FH-Piwi_SL_Ago3_Fly	IP_FH-Piwi_SL_GSS_Fly	IP_FH-Piwi_SL_LD_Fly
Satellite	Satellite	46639	10562	29369	146750
Gypsy	LTR	5990096	759697	2223269	2272950
Pao	LTR	639267	249718	467992	900180
Jockey	LINE	904009	230125	529099	1471732
Copia	LTR	169468	49622	93365	120048
hAT-hobo	DNA	17042	14419	19300	76566
P	DNA	42658	32197	36164	168371
CMC-Transib	DNA	34169	16591	34913	81507
TcMar-Tc1	DNA	25527	12130	23991	37678
LOA	LINE	67147	26657	58471	103605
I	LINE	104157	25201	64933	127679
R1	LINE	549011	237318	548168	1282783
CR1	LINE	78009	28761	54286	191958
Helitron	RC	16618	2200	8092	13697
MULE-NOF	DNA	17914	9651	11748	32934
PiggyBac	DNA	3024	2756	2330	0
RNA	RNA	0	0	0	0
TcMar-Pogo	DNA	3979	1233	1052	0
R2	LINE	15096	5615	8943	7998
NTS_DM	Other	1626	589	1862	31
ARS406_DM	Unknown	0	0	0	3
XDMR_DM	Unknown	0	0	0	1952
XDMR	Unknown	0	0	0	1

## Sheet: GenomicAnnot_F2E
samples	te_as	te_s	exon_s	exon_as	intron_s	intron_as	rest
IP_FH-Piwi_SL_wt_Fly	9997067	2192757	1152589	273610	870419	350201	3570497
IP_FH-Piwi_SL_Ago3_Fly	2134396	1117949	195608	12354	90550	74200	920600
IP_FH-Piwi_SL_GSS_Fly	4953312	1928355	385452	42103	233106	159863	1371430
IP_FH-Piwi_SL_LD_Fly	7006319	3437670	247270	7723	216497	98019	893360

## Sheet: 1stNucleotide_F2F
nucleotide	IP_FH-Piwi_SL_wt_Fly	IP_FH-Piwi_SL_Ago3_Fly	IP_FH-Piwi_SL_GSS_Fly	IP_FH-Piwi_SL_LD_Fly
U	10438554	2217154	5092823	8107365
C	1240860	424789	839610	1759561
G	847030	224045	505995	850870
A	878021	233264	444258	1189062
