# Supplementary material for: Decoding the 5′ nucleotide bias of PIWI-interacting RNAs
Source: Nat Commun. 2019 Feb 19;10:828. doi: 10.1038/s41467-019-08803-z (PMC6381166; doi:10.1038/s41467-019-08803-z)
Supplement: Supplementary file 7 — Supplementary Data 5 [file 41467_2019_8803_MOESM7_ESM.xls]

## Sheet: Metagene_OSC
sample	nuc	-50	-49	-48	-47	-46	-45	-44	-43	-42	-41	-40	-39	-38	-37	-36	-35	-34	-33	-32	-31	-30	-29	-28	-27	-26	-25	-24	-23	-22	-21	-20	-19	-18	-17	-16	-15	-14	-13	-12	-11	-10	-9	-8	-7	-6	-5	-4	-3
IP_FH-Piwi_SL_wt_OSC_rep1	T	828871	813133	813449	815637	795498	818761	785314	779281	821583	794930	809969	798272	797564	795608	815941	805583	804568	828607	856583	806735	847814	833186	848600	945781	941330	920559	887303	814541	787339	796163	771073	764036	807526	799338	764085	772098	752413	730494	754207	740745	741129	777155	734395	728066	740744	784300	706246	674904
IP_FH-Piwi_SL_wt_OSC_rep1	C	603632	598523	613599	607097	618083	581169	609914	611415	612024	612754	592238	584824	594189	602712	572587	603041	599026	589974	585984	612307	597423	594743	591875	580995	589481	609576	595392	596495	590098	552774	570502	564874	577057	565877	620113	612299	609970	640910	602418	564238	563157	614328	635994	615800	560029	542251	705115	661829
IP_FH-Piwi_SL_wt_OSC_rep1	G	580045	597639	602468	604187	626794	616337	619181	627022	603387	631706	621698	635316	627587	593666	626334	614409	610144	614074	583865	618455	594227	615979	602214	541593	529595	541336	569919	641736	661598	666406	677416	676859	643965	655600	643696	673827	688768	698013	690836	701220	662780	674962	719567	654158	651410	691138	700097	737616
IP_FH-Piwi_SL_wt_OSC_rep1	A	774379	777632	757411	760006	746552	770660	772518	769209	749933	747537	763022	768515	767587	794941	772065	763894	773189	754272	760495	749430	747463	743019	744238	718558	726521	715456	734313	734155	747892	771584	767936	781158	758379	766114	759035	728705	735778	717512	739468	780726	819863	720484	696973	788905	834746	769240	675471	712580
IP_FH-Piwi_SL_wt_OSC_rep2	T	482820	474280	481260	494030	455002	472708	464056	457855	481128	466172	460575	472333	460751	463231	463280	468079	471488	475539	495021	476394	487219	478737	492271	544053	549671	539548	507197	464131	450409	451786	439879	443981	468016	467722	439441	441658	447905	428649	435332	428433	424104	448313	416553	426679	426730	455794	387914	378661
IP_FH-Piwi_SL_wt_OSC_rep2	C	361063	362383	360289	357314	371207	347229	362530	367491	351546	361416	371253	359596	353036	355978	343496	354030	362965	360824	348736	368560	358718	358332	364896	356590	348242	354306	361576	359175	353765	334518	337942	340780	346208	338873	362752	359624	356059	382321	363327	337387	347344	366118	384100	377855	340998	320142	408497	380117
IP_FH-Piwi_SL_wt_OSC_rep2	G	353685	353882	362263	345765	369724	371108	362550	370619	365143	373358	359132	369361	383503	360434	376095	366531	366099	365299	359317	366771	347684	364232	348767	329147	313473	318439	351344	380963	392898	401511	400132	403530	384733	378660	387481	403485	418767	409344	411968	415409	398238	412098	437430	389441	400587	421907	442985	452735
IP_FH-Piwi_SL_wt_OSC_rep2	A	441796	448819	435552	442255	443431	448319	450228	443399	441547	438418	448404	438074	442074	459721	456493	450724	438812	437702	436290	427639	445743	438063	433430	409574	427978	427071	419247	435095	442292	451549	461411	451073	440407	454109	449690	434597	416633	419050	428737	458135	469678	412835	401281	445389	471049	441521	399968	427851
IP_FH-Piwi_SL_wt_OSC_rep3	T	823533	809907	798737	795083	779925	782811	770745	756527	818598	774448	789751	786381	782710	788329	800101	779339	794700	802646	821335	790282	832514	806097	840179	913608	923233	903855	870674	783945	769715	759578	741196	754877	768676	771108	741437	761455	735222	727697	749795	739846	734463	772618	715206	708711	742125	779349	692782	651735
IP_FH-Piwi_SL_wt_OSC_rep3	C	591902	603011	609566	605477	618586	577744	618423	611612	586634	609576	596783	591723	585282	588525	560757	593392	596594	600192	583119	611448	598960	600483	600058	589985	595528	599271	586852	604056	575101	555632	577046	563503	592519	577736	618464	594932	609653	629925	589664	561548	567638	610245	659746	623103	570123	556028	698266	652484
IP_FH-Piwi_SL_wt_OSC_rep3	G	595797	597020	604593	598216	619655	628938	599671	630858	599795	628237	614774	624129	640108	596331	623165	609697	599588	602434	604381	617311	592715	613667	576085	537277	528497	545062	577014	643399	662263	673193	661192	670880	641933	652047	663837	678456	703216	692142	687084	697887	662840	698277	712838	655129	649947	690963	701397	738933
IP_FH-Piwi_SL_wt_OSC_rep3	A	728234	729528	726570	740690	721300	749973	750627	740469	734439	727205	738158	737233	731366	766281	755443	757038	748584	734194	730631	720426	715278	719220	723145	698597	692209	691279	704927	708067	732388	751064	760033	750207	736339	738576	715729	704624	691376	689703	712924	740186	774526	658327	651677	752524	777272	713127	647022	696315
IP_FH-Piwi_SL_Ago3_OSC_rep1	T	1096578	1085864	1106590	1110275	1083177	1089986	1064282	1069318	1103328	1082869	1102905	1107735	1101941	1111362	1127615	1078388	1114688	1122547	1140832	1113971	1144978	1115775	1134714	1237528	1234627	1189885	1140854	1096884	1079490	1082705	1048884	1062433	1104822	1079999	1045588	1030668	1033338	1017087	1021736	1026846	1006695	1069945	1002922	994161	1011766	1088836	940404	929065
IP_FH-Piwi_SL_Ago3_OSC_rep1	C	757137	760331	742722	748445	785144	727921	753961	759135	743441	750088	740707	732513	701647	740039	713440	762620	743100	744712	716364	741138	743923	747003	750030	738686	735114	783130	779996	761103	747459	702916	707142	722741	756034	727281	762290	759276	779924	788430	742875	700812	710409	754266	798619	766464	716368	671002	898663	792736
IP_FH-Piwi_SL_Ago3_OSC_rep1	G	747639	720116	777179	747847	770816	778040	752247	777547	757909	785496	768004	770446	787978	746613	773643	754069	758960	750671	740555	756700	731321	735303	740157	673742	649288	662044	729113	770389	805072	813959	822776	818734	778282	771254	800543	823076	819525	852439	841668	831867	822617	839740	866411	820654	815454	869297	869500	926808
IP_FH-Piwi_SL_Ago3_OSC_rep1	A	993093	1028136	967956	987880	955310	998500	1023957	988447	989769	975994	982831	983753	1002881	996433	979749	999371	977700	976518	996697	982639	974226	996367	969547	944492	975419	959389	944485	966072	962427	994868	1015646	990540	955310	1015914	986027	981428	961661	936492	988169	1034923	1054727	930497	926496	1013169	1050860	965313	885881	945839
IP_FH-Piwi_SL_Ago3_OSC_rep2	T	2210663	2165888	2199640	2205519	2150028	2185290	2132733	2112163	2218108	2163362	2192633	2184921	2186323	2215938	2215920	2149403	2196120	2244515	2338279	2198512	2278470	2240851	2287449	2475449	2485534	2399900	2314994	2186922	2187476	2158732	2105187	2116210	2154068	2152730	2068127	2058495	2068044	2029166	2072029	2016357	2035979	2124044	2032048	1968944	2055770	2179997	1949473	1875049
IP_FH-Piwi_SL_Ago3_OSC_rep2	C	1419153	1495090	1488329	1468953	1545267	1433076	1480256	1515210	1470499	1479490	1473666	1451948	1428183	1465345	1384282	1488345	1516017	1427371	1387726	1481113	1481688	1455176	1502551	1476914	1479060	1550593	1543711	1523501	1419932	1374130	1378508	1409520	1467141	1408731	1496832	1484949	1508475	1561253	1454467	1392104	1386326	1510751	1576269	1556081	1395307	1331072	1747591	1531028
IP_FH-Piwi_SL_Ago3_OSC_rep2	G	1488569	1458402	1491323	1474563	1500953	1531841	1481966	1513051	1472564	1529778	1492108	1555973	1528632	1439416	1543281	1503583	1470953	1483499	1441577	1505462	1428680	1477078	1435914	1361181	1276859	1302198	1387547	1501580	1611573	1608148	1622750	1596532	1577880	1532045	1565812	1658270	1637924	1662386	1645861	1656043	1622441	1687781	1718364	1616367	1612926	1708469	1703592	1828858
IP_FH-Piwi_SL_Ago3_OSC_rep2	A	2009912	2008917	1949005	1979262	1932049	1978090	2033342	1987874	1967127	1955668	1969891	1935456	1985160	2007599	1984815	1986967	1945208	1972913	1960716	1943211	1939460	1955193	1902384	1814754	1886845	1875607	1882046	1916295	1909317	1987288	2021853	2006036	1929209	2034792	1997527	1926584	1913855	1875493	1955941	2063794	2083552	1805722	1801617	1986906	2064295	1908760	1727642	1893363
IP_FH-Piwi_SL_Ago3_OSC_rep3	T	1976640	1946719	1960900	1966421	1916330	1922552	1908207	1873853	1995317	1880902	1923127	1926251	1919689	1966179	1955214	1914909	1950536	2004417	2055017	1974827	2053794	1968255	2027806	2195449	2159265	2103274	2019710	1904215	1911861	1903752	1856219	1867479	1908875	1913698	1841705	1810604	1820360	1768790	1800986	1804668	1781907	1875259	1768517	1767225	1829766	1963392	1740110	1706259
IP_FH-Piwi_SL_Ago3_OSC_rep3	C	1236310	1283048	1268370	1263974	1310967	1244583	1282901	1317017	1241000	1284014	1265167	1247922	1259287	1256287	1206797	1273162	1291655	1242479	1217923	1279760	1262087	1278873	1312920	1294605	1297742	1362114	1328872	1319258	1245067	1181869	1194032	1213506	1251263	1216734	1300424	1290750	1306781	1359031	1281583	1188757	1196180	1283661	1384677	1339338	1214162	1152185	1523689	1312803
IP_FH-Piwi_SL_Ago3_OSC_rep3	G	1297335	1303018	1332022	1315353	1341355	1352751	1304281	1333797	1312566	1397283	1328422	1358378	1366233	1271672	1352393	1303441	1303282	1292301	1276189	1339171	1264531	1293969	1237031	1165387	1130786	1167717	1249718	1325374	1377525	1391122	1406448	1386721	1376747	1349588	1363625	1425709	1472231	1480919	1461081	1487850	1446670	1522015	1540958	1394893	1429217	1492419	1494729	1622779
IP_FH-Piwi_SL_Ago3_OSC_rep3	A	1765740	1743240	1714733	1730277	1707373	1756139	1780636	1751358	1727142	1713826	1759309	1743474	1730816	1781887	1761621	1784513	1730552	1736828	1726896	1682267	1695613	1734928	1698268	1620584	1688232	1642920	1677725	1727178	1741572	1799282	1819326	1808319	1739140	1796006	1770272	1748963	1676654	1667286	1732376	1794751	1851269	1595091	1581874	1774570	1802881	1668030	1517498	1634186
IP_FH-Piwi_SL_GSS_OSC_rep1	T	1045486	1035667	1066140	1051000	1031956	1052140	1012180	999403	1070323	1003948	1028634	1036286	1034718	1058473	1053670	1027935	1056466	1057553	1089232	1049267	1092150	1066344	1061857	1152012	1167232	1123591	1083514	1044709	1031394	1028815	1002205	1004784	1027113	1012767	984709	982714	986670	934835	939366	965586	986412	1018615	987930	988119	988658	1035582	932207	903869
IP_FH-Piwi_SL_GSS_OSC_rep1	C	659393	666349	651176	660230	694400	641840	690290	672441	672354	667404	663644	652841	640622	657042	634587	695082	671310	652211	629378	673364	651131	663166	685145	675174	688298	732498	727230	720359	661307	616066	647271	629050	654163	647511	676566	690669	682231	722803	683528	659466	649467	683123	729281	707319	636512	608471	768184	697565
IP_FH-Piwi_SL_GSS_OSC_rep1	G	675321	663352	675827	675931	690128	697413	667900	710732	661247	721790	670847	699603	690377	646568	700663	652669	667424	658378	675416	668802	666969	668398	653410	605784	575231	594293	618429	651587	693491	718502	718211	724634	708017	699527	711853	738195	753324	769664	759495	727074	707085	728442	740090	701883	727198	775805	793344	821005
IP_FH-Piwi_SL_GSS_OSC_rep1	A	917934	932766	904991	910973	881650	906741	927764	915558	894210	904992	935009	909404	932417	936051	909214	922448	902934	929992	904108	906701	887884	900226	897722	865164	867373	847752	868961	881479	911942	934751	930447	939666	908841	938329	925006	886556	875909	870832	915745	946008	955170	867954	840833	900813	945766	878276	804399	875695
IP_FH-Piwi_SL_GSS_OSC_rep2	T	528469	514532	511593	523506	507891	504437	501160	488674	524614	511480	522780	507497	508974	512703	521581	506047	524237	523217	535189	523742	537314	517064	524881	563306	565803	565743	548000	525056	519222	513376	492541	494900	501278	496690	492438	488104	490803	471498	470049	482070	466914	492107	477421	475126	480258	502204	440586	440008
IP_FH-Piwi_SL_GSS_OSC_rep2	C	344708	346506	339805	339789	352276	353365	351777	365209	343384	346477	340436	341139	342506	348039	326885	355571	346852	340312	323302	339664	348408	349399	350533	345945	355601	372764	374234	369736	354725	336230	339270	340769	351906	335904	357188	353664	359201	364776	346078	336362	345471	359761	377202	370167	344194	325147	406640	376001
IP_FH-Piwi_SL_GSS_OSC_rep2	G	340295	341622	356749	346109	357060	349598	348350	362385	344870	363655	345431	366171	362478	340117	352739	341146	341543	342988	345520	344666	325034	341616	341933	324104	304960	300543	312351	340957	351585	363637	380952	375593	359786	359155	365730	377996	378480	395664	387224	381159	376476	382781	394578	363441	362681	393331	403719	412800
IP_FH-Piwi_SL_GSS_OSC_rep2	A	453396	464208	458721	457464	449641	459468	465581	450600	454000	445256	458221	452061	452910	466009	465663	464104	454236	460351	462857	458796	456112	458789	449521	433513	440504	427818	432283	431119	441336	453625	454105	455606	453898	475119	451512	447104	438384	434930	463517	467277	478007	432219	417667	458134	479735	446186	415923	438059
IP_FH-Piwi_SL_GSS_OSC_rep3	T	1362800	1402324	1391355	1390176	1409684	1423282	1352723	1341990	1400006	1361088	1394113	1397379	1369663	1393408	1380077	1297425	1374291	1358344	1396216	1378945	1464523	1428870	1521075	1551419	1576539	1475958	1397711	1324282	1324514	1361862	1383114	1337154	1358968	1419649	1384843	1306762	1315054	1301890	1332210	1294454	1363181	1392862	1311612	1346271	1329610	1388882	1230601	1203406
IP_FH-Piwi_SL_GSS_OSC_rep3	C	811442	804340	790448	800379	787626	758486	841463	783647	773119	775275	770598	784127	791043	791329	778793	862841	840246	812584	808666	827087	767145	786728	795940	815104	827088	863554	871338	912359	832315	815018	762520	785962	832432	794027	869547	818829	860895	850846	802244	751640	756294	857048	882537	857903	807210	789687	979578	901977
IP_FH-Piwi_SL_GSS_OSC_rep3	G	821752	790915	839375	805293	799101	786217	817032	856298	809448	853722	843044	792685	872352	794791	840909	794250	798527	814987	831111	806965	805188	803598	746377	647969	647371	704932	773056	778090	824243	839633	863406	851889	826161	790213	786412	869896	846402	827667	835393	856398	822083	874744	903380	831509	812694	873846	866924	906689
IP_FH-Piwi_SL_GSS_OSC_rep3	A	1157082	1155497	1131898	1157228	1156665	1185091	1141858	1171141	1170503	1162991	1145321	1178885	1120018	1173548	1153297	1198560	1140012	1167161	1117083	1140079	1116220	1133880	1089684	1138584	1102078	1108632	1110971	1138345	1172004	1136563	1144036	1178071	1135515	1149187	1112274	1157589	1130725	1172673	1183229	1250584	1211518	1028422	1055547	1117393	1203562	1100661	1075973	1141004
IP_FH-Piwi_SL_LD_OSC_rep1	T	32748	24752	25040	35042	25392	21899	32580	31871	29112	25621	31021	31353	23496	20087	27703	29396	28521	28789	26520	27523	29631	27463	23600	33291	31273	35322	36578	33841	25440	37686	29651	39139	29296	26128	33584	29351	28884	26264	30723	25417	28460	29055	28035	27871	26637	28754	25922	26832
IP_FH-Piwi_SL_LD_OSC_rep1	C	20341	17188	23640	22440	16241	22596	17332	22875	21702	21773	24013	20728	16267	24119	21291	16799	13600	20819	14843	22202	19867	22399	23785	19234	20963	20872	26810	16649	15235	15605	20875	14867	25862	20095	19231	25884	22936	24276	19554	25448	23619	22129	25148	26577	17364	22842	27163	23798
IP_FH-Piwi_SL_LD_OSC_rep1	G	15817	24431	20502	18194	33422	17788	20962	21616	22476	20093	16870	20178	25401	22236	23615	23619	25670	19948	26364	20789	24948	20058	19148	18487	22877	17693	18134	21392	26427	15944	19544	20315	21175	18838	18326	20043	15987	24354	24750	22521	17235	25970	19843	17557	20331	23291	21317	17093
IP_FH-Piwi_SL_LD_OSC_rep1	A	27204	29739	26928	20434	21055	33827	25236	19748	22820	28623	24206	23851	30946	29668	23501	26296	28319	26554	28383	25596	21664	26190	29577	25098	20997	22223	14588	24228	29008	26875	26040	21789	19777	31049	24969	20832	28303	21216	21083	22724	26796	18956	23084	24105	31778	21223	21708	28387
IP_FH-Piwi_SL_LD_OSC_rep2	T	118170	112239	108199	108667	114973	115831	110703	103667	108711	112146	110914	108316	102233	128511	124112	112561	103732	116095	108167	108068	113379	124990	125130	121752	127334	122992	115658	104680	117744	107654	109061	114014	98789	107476	114012	106567	108344	107424	113474	101532	110852	114059	106271	99090	114495	125126	99293	92625
IP_FH-Piwi_SL_LD_OSC_rep2	C	67258	60855	58436	67930	61737	58445	61346	69577	67915	62187	60722	65545	72486	65573	67725	63508	68778	62019	67722	61198	69428	69852	64831	67281	63237	79413	70957	68470	54916	61079	62291	57212	80114	63474	66155	69753	65492	65018	63173	69263	62972	69825	73090	84638	54823	54799	79236	70177
IP_FH-Piwi_SL_LD_OSC_rep2	G	65198	70959	71344	63062	76626	66208	72528	64159	59650	59953	63339	68684	68287	67439	60621	65443	78569	59460	67690	67653	63343	54429	59027	58646	57382	53423	59651	67428	70259	67464	65545	74464	62157	64890	63785	60927	73837	71747	63433	79509	64276	68067	72641	62640	69559	71623	77251	79564
IP_FH-Piwi_SL_LD_OSC_rep2	A	80287	86860	92934	91254	77577	90429	86336	93510	94637	96627	95938	88368	87907	69390	78455	89401	79834	93339	87334	93994	84763	81642	81925	83234	82960	75085	84647	90335	87994	94716	94016	85223	89853	95073	86961	93666	83240	86724	90833	80609	92813	78962	78911	84545	92036	79365	75133	88547
IP_FH-Piwi_SL_LD_OSC_rep3	T	52600	61091	65745	53619	61506	58122	68670	54838	68483	56454	67215	58597	60998	61474	63580	57076	61240	62001	57528	62696	61644	68817	68130	54008	67795	71720	70404	67439	60198	63351	55122	63411	57804	66131	58160	58679	54704	51403	66653	58864	59558	58399	50447	61361	62936	65481	57479	57011
IP_FH-Piwi_SL_LD_OSC_rep3	C	42958	35736	33236	40545	44151	51456	39805	39253	41757	43233	39864	43175	39026	42257	42276	47915	39150	37355	41009	37435	44680	37272	44004	45529	40836	38710	37248	36209	35101	43025	36500	41295	52620	37385	33575	40894	42106	44677	31739	40111	37050	36177	49482	37175	42629	34520	44142	49310
IP_FH-Piwi_SL_LD_OSC_rep3	G	44008	49750	42956	47984	41269	41812	33429	43093	37978	38555	43367	45042	46902	40506	37632	40281	38330	42427	42372	41302	42516	39502	29004	38203	37164	32851	45799	37524	47786	46577	42023	50772	40186	38988	44275	40268	43719	45948	39964	36499	47383	49066	42460	47735	39024	47682	48860	42158
IP_FH-Piwi_SL_LD_OSC_rep3	A	58876	51865	56505	56294	51516	47052	56538	61258	50224	60200	47996	51628	51516	54205	54954	53170	59722	56659	57533	57009	49602	52851	57304	60702	52647	55161	44991	57270	55357	45489	64797	42964	47832	55938	62432	58601	57913	56414	60086	62968	54451	54800	56053	52171	53853	50759	47961	49963
[truncated: 53 more columns]

## Sheet: Metagene_OVARY
sample	nuc	-50	-49	-48	-47	-46	-45	-44	-43	-42	-41	-40	-39	-38	-37	-36	-35	-34	-33	-32	-31	-30	-29	-28	-27	-26	-25	-24	-23	-22	-21	-20	-19	-18	-17	-16	-15	-14	-13	-12	-11	-10	-9	-8	-7	-6	-5	-4	-3
IP_FH-Piwi_SL_wt_Fly	T	1120658	1104049	1128082	1151453	1116486	1125643	1099975	1085165	1159043	1132625	1105782	1131526	1103957	1166574	1103873	1119011	1068890	1118668	1138486	1109923	1167713	1188465	1283741	1338444	1338740	1275642	1241250	1180621	1138871	1107843	1133963	1161744	1161569	1170641	1138153	1105972	1093252	1147708	1113169	1057811	1116539	1124364	1087842	1059388	1097471	1079416	1057085	976365
IP_FH-Piwi_SL_wt_Fly	C	755161	779515	736632	748115	730689	757396	787363	760059	775332	741993	777374	737129	750130	703617	746574	766962	758932	791625	731645	750040	726411	726731	727732	722834	707592	759129	758166	804425	754286	756740	738941	735574	742015	735478	807926	778664	797312	797696	765097	748924	720317	774787	849427	830166	718132	744499	891786	844800
IP_FH-Piwi_SL_wt_Fly	G	754520	747537	748583	729644	785641	768568	759852	769577	740506	759268	736055	759978	789112	777146	779494	763441	781487	759691	782615	771713	778822	733147	679297	648931	645934	630190	678644	703718	769899	773396	767049	750639	734011	764100	760387	775027	814879	784216	809534	788437	770310	837860	819712	760059	787640	855176	819139	874052
IP_FH-Piwi_SL_wt_Fly	A	991873	991111	1008915	993000	989396	970605	975022	1007411	947331	988326	1003001	993579	979013	974875	992271	972798	1012903	952228	969466	990536	949266	973869	931442	912003	929946	957251	944152	933448	959156	984233	982259	974255	984617	951993	915746	962549	916769	892592	934412	1027040	1015046	885201	865231	972599	1018969	943121	854202	926995
IP_FH-Piwi_SL_Ago3_Fly	T	212971	226742	226312	231203	225714	219771	215388	208749	219193	210519	212460	226055	228976	224350	226128	219925	207157	221360	212391	220449	231252	222497	249486	261582	259567	252596	248885	214945	224707	211902	227362	200185	220520	235255	225769	212947	213877	211939	221729	220441	212113	199817	222987	203884	234156	210588	199932	165200
IP_FH-Piwi_SL_Ago3_Fly	C	159092	148108	150465	143204	143072	160227	157316	152872	153113	170576	161614	155501	155190	171054	151760	152318	161437	153498	160665	162823	146140	180255	149977	158253	148368	153530	164085	161043	152765	166880	159369	158844	162922	159457	176583	167386	166648	174187	170621	161536	161071	169372	185062	169407	151906	156353	190838	185085
IP_FH-Piwi_SL_Ago3_Fly	G	142492	163512	151175	166315	159514	154243	172175	154313	155991	154559	160280	154200	156340	147089	166241	156151	171535	157787	177132	147839	167751	141290	144136	124916	142710	145420	132418	154533	148952	172193	150488	171228	142555	162935	153737	149119	155011	162413	155808	153429	156379	159927	158207	158955	143283	173660	171455	192412
IP_FH-Piwi_SL_Ago3_Fly	A	221666	197859	208269	195499	207921	201980	191342	220287	207924	200567	201867	200465	195715	193728	192092	207827	196092	203576	186033	205110	191078	192179	192622	191470	185576	184675	190833	205700	209797	185246	199002	205964	210224	178574	180132	206769	200685	187682	188063	200815	206658	207105	169965	203975	206876	195620	173996	193524
IP_FH-Piwi_SL_GSS_Fly	T	468741	452621	463486	459526	465859	467448	448966	452291	440472	447480	464998	464585	433971	434265	454110	426020	440853	451764	445401	451939	487255	434565	498567	509419	542468	523048	504360	453034	450648	465587	436008	455778	431479	426916	442942	444274	419204	422359	430202	427702	441600	454527	404852	416676	436361	447031	390425	373636
IP_FH-Piwi_SL_GSS_Fly	C	311106	300627	316696	307837	329767	307634	324975	321234	328909	321296	318620	310628	315747	316169	334923	319650	321053	304350	324950	315216	318756	323532	310022	313807	302927	302444	320237	335691	323489	336925	299627	318934	325263	340099	316885	336941	367926	343551	319119	318656	316912	322360	372284	370836	309229	304436	384212	376372
IP_FH-Piwi_SL_GSS_Fly	G	295203	331335	284719	301631	313192	300231	314765	310814	306490	299269	301707	319763	335106	317742	304749	328328	316303	326357	316550	325862	314381	332680	297509	281530	260191	257574	282352	309974	324265	308664	337247	314810	330073	305739	315103	321084	315190	346373	323528	321727	297958	328284	318784	306124	329405	323041	339346	362653
IP_FH-Piwi_SL_GSS_Fly	A	419167	409634	429316	425223	385399	418904	405511	409878	418346	426172	408892	399241	409393	426041	400435	420219	416008	411746	407316	401200	373825	403440	388119	389461	388631	411151	387268	395518	395815	383041	421335	404695	407402	421463	419287	391918	391897	381934	421368	426473	438088	389387	398638	400922	419563	420050	380575	381897
IP_FH-Piwi_SL_LD_Fly	T	589060	511071	550340	608579	513254	569749	609338	572567	612429	533667	622263	557571	612897	527781	539623	533465	600146	477266	505655	513112	596141	546833	558450	584600	659035	702569	640059	606835	488759	622779	565723	563359	538390	595124	513705	585550	503264	540578	504195	530224	515649	480496	550504	540451	539674	598157	547029	489169
IP_FH-Piwi_SL_LD_Fly	C	395835	390162	327416	415999	369422	414972	394387	386322	419411	459220	387530	403472	353802	390249	410854	449495	423312	455180	354619	407011	424227	377264	436790	428448	386403	406451	413185	387605	406113	409465	345379	388592	450450	382119	439955	444131	362371	382056	377859	412835	409277	416900	413538	466810	399676	444643	431436	501438
IP_FH-Piwi_SL_LD_Fly	G	350335	404689	409488	387050	508769	397354	406178	417443	377016	359699	405678	419041	421620	384745	395656	353987	413558	382832	451577	452454	362859	376250	408361	336144	386515	340074	413590	337046	401899	332050	415140	441625	385350	344053	395822	364378	504396	459411	461207	363447	416195	406362	418568	373552	369272	325560	389141	428836
IP_FH-Piwi_SL_LD_Fly	A	550440	579748	598426	474042	494225	503595	475767	509340	476816	533086	470201	505588	497353	582897	539539	548725	448656	570394	573821	513095	502445	585325	482071	536480	453719	436578	418838	554186	588901	521378	559430	492096	511482	564376	536190	491613	515641	503627	542411	579166	544551	581914	503062	504859	577050	517312	518066	466229
						1
[truncated: 53 more columns]

## Sheet: Metagene_MOUSE
sample	nuc	-50	-49	-48	-47	-46	-45	-44	-43	-42	-41	-40	-39	-38	-37	-36	-35	-34	-33	-32	-31	-30	-29	-28	-27	-26	-25	-24	-23	-22	-21	-20	-19	-18	-17	-16	-15	-14	-13	-12	-11	-10	-9	-8	-7	-6	-5	-4	-3
IP_Miwi_SRR5304346	T	8632506	8148522	8320041	8206889	8181709	8136700	8177784	8160162	7983961	8604636	8321878	8202115	7984261	7974753	8203310	8330215	8228974	7971326	8462198	8294600	9721525	10544923	10104175	8745549	9013740	8935370	8822778	9032461	8693232	9266469	8456683	8169194	8331088	8669756	8474104	8392570	8247510	8320953	8991468	9398905	8684105	8529770	8510435	8829907	9086744	7571541	7708863	8179822
IP_Miwi_SRR5304346	C	6463607	6437012	6375918	6150154	6276585	6487257	6078731	6955032	6622860	6238422	6875794	6701220	6665497	6651699	6610136	6466961	6358324	6749476	6621030	7119404	6771180	5791993	5721803	5813961	6101572	5472511	5629338	5575698	5829114	5501816	5642735	5523337	5765576	5492017	5630299	5633621	5838365	5716753	5894095	6052262	6259576	5805645	6589576	6573114	6318711	7070429	6923833	7710426
IP_Miwi_SRR5304346	G	6145309	6507355	6671958	6542008	6617026	6396537	6531403	6333709	6451911	6623259	6421882	6279864	6841016	6983310	6690736	6679959	6827154	6553353	6425814	6035127	5203489	4986666	5512445	5962081	5575456	6020463	5358204	5744730	5823015	5985878	6461274	6295049	6636906	6645473	6774917	7006472	6686849	6826232	6357646	6083381	6139125	6759707	6573959	5691439	5930462	6384424	5949557	6295787
IP_Miwi_SRR5304346	A	7322044	7470577	7195549	7664415	7488146	7542972	7775548	7114563	7504734	7097149	6943912	7380267	7072692	6953704	7059284	7086331	7149014	7289311	7054424	7114335	6867272	7239884	7225043	8041875	7872698	8135122	8753146	8210577	8218105	7809303	8002774	8575886	7829896	7756220	7684146	7530803	7790742	7699528	7320257	7028918	7480660	7468344	6889496	7469006	7227549	7537072	7981213	6377431
[truncated: 53 more columns]
