# Supplementary material for: Decoding the 5′ nucleotide bias of PIWI-interacting RNAs
Source: Nat Commun. 2019 Feb 19;10:828. doi: 10.1038/s41467-019-08803-z (PMC6381166; doi:10.1038/s41467-019-08803-z)
Supplement: Supplementary file 8 — Supplementary Data 6 [file 41467_2019_8803_MOESM8_ESM.xls]

## Sheet: OSC
chr	start	end	name	size	strand	gf_A	gf_C	gf_G	gf_T	IP_FH-Piwi_SL_wt_OSC_rep1_A	IP_FH-Piwi_SL_wt_OSC_rep1_C	IP_FH-Piwi_SL_wt_OSC_rep1_G	IP_FH-Piwi_SL_wt_OSC_rep1_T	IP_FH-Piwi_SL_wt_OSC_rep2_A	IP_FH-Piwi_SL_wt_OSC_rep2_C	IP_FH-Piwi_SL_wt_OSC_rep2_G	IP_FH-Piwi_SL_wt_OSC_rep2_T	IP_FH-Piwi_SL_wt_OSC_rep3_A	IP_FH-Piwi_SL_wt_OSC_rep3_C	IP_FH-Piwi_SL_wt_OSC_rep3_G	IP_FH-Piwi_SL_wt_OSC_rep3_T	IP_FH-Piwi_SL_Ago3_OSC_rep1_A	IP_FH-Piwi_SL_Ago3_OSC_rep1_C	IP_FH-Piwi_SL_Ago3_OSC_rep1_G	IP_FH-Piwi_SL_Ago3_OSC_rep1_T	IP_FH-Piwi_SL_Ago3_OSC_rep2_A	IP_FH-Piwi_SL_Ago3_OSC_rep2_C	IP_FH-Piwi_SL_Ago3_OSC_rep2_G	IP_FH-Piwi_SL_Ago3_OSC_rep2_T	IP_FH-Piwi_SL_Ago3_OSC_rep3_A	IP_FH-Piwi_SL_Ago3_OSC_rep3_C	IP_FH-Piwi_SL_Ago3_OSC_rep3_G	IP_FH-Piwi_SL_Ago3_OSC_rep3_T	IP_FH-Piwi_SL_GSS_OSC_rep1_A	IP_FH-Piwi_SL_GSS_OSC_rep1_C	IP_FH-Piwi_SL_GSS_OSC_rep1_G	IP_FH-Piwi_SL_GSS_OSC_rep1_T	IP_FH-Piwi_SL_GSS_OSC_rep2_A	IP_FH-Piwi_SL_GSS_OSC_rep2_C	IP_FH-Piwi_SL_GSS_OSC_rep2_G	IP_FH-Piwi_SL_GSS_OSC_rep2_T	IP_FH-Piwi_SL_GSS_OSC_rep3_A	IP_FH-Piwi_SL_GSS_OSC_rep3_C	IP_FH-Piwi_SL_GSS_OSC_rep3_G	IP_FH-Piwi_SL_GSS_OSC_rep3_T	IP_FH-Piwi_SL_LD_OSC_rep1_A	IP_FH-Piwi_SL_LD_OSC_rep1_C	IP_FH-Piwi_SL_LD_OSC_rep1_G	IP_FH-Piwi_SL_LD_OSC_rep1_T
chr2L	6978	15294	NCM2L1	8.316	-	0.301912	0.186005	0.196946	0.315138	134	78	92	1157	67	179	76	523	75	78	65	802	418	97	55	1506	237	520	132	3417	483	316	142	2270	0	330	248	1498	218	73	0	506	696	955	684	2825	0	0	0	1
chr2L	22352	40604	NC2L1	18.252	+	0.266915	0.181669	0.23766	0.313757	63	147	314	1410	342	10	1	1135	201	283	114	1226	243	378	318	2821	64	1387	354	3836	396	898	648	4107	244	315	195	1529	197	34	57	961	0	724	0	1005	0	0	0	0
chr2L	187882	194974	NC2L2	7.092	+	0.317073	0.244889	0.23502	0.203017	0	129	0	107	71	60	0	236	244	117	103	0	0	54	21	20	112	228	56	144	51	217	61	341	146	62	0	165	0	115	0	59	0	0	0	5	0	0	0	0
chr2L	196363	204253	NC2L3	7.89	+	0.3248	0.236218	0.196553	0.242428	164	94	0	552	1	64	1	82	37	0	0	393	0	369	66	350	171	4	131	835	157	264	41	434	0	116	50	273	50	61	53	26	0	3	2	0	0	0	0	0
chr2L	210760	218880	NCM2L2	8.12	-	0.298855	0.234946	0.237409	0.22879	134	49	236	1006	6	3	271	730	66	58	357	753	207	135	0	596	647	206	315	1075	121	538	253	1095	531	223	184	552	0	0	80	120	0	804	0	5	0	0	0	0
chr2L	234003	239467	NCM2L3	5.464	-	0.324428	0.207868	0.250137	0.217566	1	2	96	100	4	1	65	243	80	77	150	250	1	27	225	220	197	134	63	205	46	0	142	113	0	0	60	56	0	75	74	118	0	0	0	0	0	0	0	0
chr2L	550682	560210	NCM2L4	9.528	-	0.265505	0.243152	0.25732	0.234022	127	76	364	916	193	192	59	761	61	0	215	723	292	165	96	333	93	401	304	1014	321	412	122	1235	33	99	184	420	160	47	0	115	346	2547	0	585	0	0	0	0
chr2L	833080	848212	NCM2L5	15.132	-	0.257054	0.228309	0.21952	0.295117	31	106	2	1280	147	65	62	712	53	201	170	1042	279	541	342	1311	175	566	434	3340	259	1233	217	1777	680	398	241	1542	71	0	329	652	6	344	0	289	0	0	1	0
chr2L	1600164	1608166	NC2L4	8.002	+	0.260152	0.261777	0.234787	0.243284	0	25	53	360	0	0	0	129	0	55	0	213	0	1	0	66	126	153	1	220	0	86	63	321	0	65	92	165	0	143	56	65	0	0	0	6	0	0	0	0
chr2L	1694250	1701974	NC2L5	7.724	+	0.336311	0.2211	0.215922	0.226667	108	189	507	1575	84	118	219	416	45	64	359	843	393	509	301	867	738	735	289	1800	376	730	461	1774	325	175	224	486	180	105	164	129	1	2	308	1919	0	0	0	0
chr2L	1893387	1906649	NC2L6	13.262	+	0.270075	0.208776	0.207796	0.313353	122	65	46	329	1	54	0	7	0	59	0	315	97	0	0	391	137	133	113	680	44	105	0	926	141	137	59	522	0	54	0	285	0	0	0	5	0	0	0	0
chr2L	2137393	2143203	NCM2L6	5.81	-	0.301497	0.219756	0.236448	0.242299	120	114	85	335	1	0	14	71	43	0	9	208	0	86	30	211	21	189	87	407	66	0	3	594	43	50	0	181	0	67	106	0	0	0	0	1012	0	0	0	0
chr2L	3002386	3008299	NC2L7	5.913	+	0.271559	0.209672	0.218803	0.299966	74	94	1	1	0	2	2	112	0	1	0	104	0	139	57	1	49	135	169	565	44	127	0	238	0	0	0	183	0	60	45	177	0	0	0	3	0	0	0	0
chr2L	3059614	3068096	NC2L8	8.482	+	0.234705	0.279972	0.26724	0.218083	409	626	496	2988	123	281	344	1481	622	460	607	2701	498	857	313	2374	792	1603	420	4077	420	1134	634	2816	102	382	363	1293	151	306	243	960	1068	1104	321	296	0	0	0	0
chr2L	3099732	3108241	NCM2L7	8.509	-	0.274736	0.192832	0.199765	0.332667	2	103	132	2050	159	192	191	973	227	260	179	1631	469	530	132	2369	677	1173	478	4753	533	1072	630	4690	229	333	426	1968	123	243	110	917	643	749	1547	7572	0	0	0	6
chr2L	4684061	4691558	NCM2L9	7.497	-	0.252867	0.222726	0.220726	0.303681	2	58	51	172	9	1	1	74	0	63	0	133	0	148	0	293	195	210	115	426	61	115	56	790	0	0	0	472	0	0	0	1	0	0	0	0	0	0	0	0
chr2L	4983784	4988806	NC2L10	5.022	+	0.241489	0.26956	0.237906	0.251045	58	54	0	264	78	122	2	165	74	0	117	109	53	0	0	168	51	165	63	386	0	14	35	186	0	59	0	0	0	0	0	44	0	0	0	472	0	0	0	0
chr2L	5163388	5179516	NC2L11	16.128	+	0.348751	0.221774	0.22444	0.205034	70	0	0	238	60	1	24	135	0	7	0	229	43	0	101	130	56	130	34	254	181	238	183	373	0	0	0	189	65	0	44	0	0	0	0	0	0	0	0	0
chr2L	5180945	5186441	NC2L12	5.496	+	0.327451	0.243224	0.214663	0.214663	1	94	0	269	50	1	25	33	26	0	0	52	88	0	0	59	105	341	45	66	0	0	0	215	0	0	0	0	0	0	0	0	4	0	0	0	0	0	0	0
chr2L	5188240	5196262	NC2L13	8.022	+	0.287673	0.26075	0.25564	0.195937	75	64	74	356	0	4	1	262	0	61	71	463	55	197	228	102	187	250	94	538	70	190	139	255	0	115	157	167	0	45	0	149	0	0	0	5	0	0	0	0
chr2L	5791719	5799046	NCM2L10	7.327	-	0.289847	0.180267	0.199099	0.330786	0	0	1	164	0	0	0	212	0	64	0	211	78	0	0	159	16	122	102	728	109	0	167	593	0	0	0	214	0	81	55	266	0	0	0	0	0	0	0	0
chr2L	5872146	5878364	NCM2L11	6.218	-	0.282521	0.209841	0.205178	0.30246	0	73	66	234	60	2	0	256	55	49	1	127	0	119	55	336	60	125	59	462	195	292	169	538	180	0	73	63	0	0	0	268	336	0	0	738	0	0	0	0
chr2L	5894449	5899559	NC2L14	5.11	+	0.303659	0.216592	0.206809	0.272941	93	148	188	361	29	1	6	404	259	134	185	509	125	54	162	538	241	345	112	737	219	118	130	582	0	0	79	696	0	1	0	179	0	4	3	637	0	0	0	0
chr2L	5991271	5996520	NCM2L12	5.249	-	0.262286	0.266857	0.266286	0.204571	154	105	72	359	133	0	52	60	0	60	101	29	0	0	43	0	21	66	0	112	63	67	0	0	0	0	0	201	0	0	63	0	0	0	0	0	0	0	0	0
chr2L	6923930	6931272	NC2L15	7.342	+	0.361705	0.178265	0.191883	0.268147	417	265	176	1342	59	68	165	993	300	260	114	1580	475	406	115	1146	457	1285	418	2311	460	664	351	2192	265	61	257	526	213	185	145	510	304	0	825	10	0	0	0	0
chr2L	8054485	8066092	NCM2L13	11.607	-	0.266885	0.239232	0.251809	0.242074	188	111	88	657	9	104	176	336	224	114	117	988	49	405	64	453	403	132	422	1054	144	173	296	943	143	59	64	349	79	0	159	293	0	2	0	4	0	0	0	1
chr2L	8244303	8250309	NCM2L14	6.006	-	0.272016	0.285667	0.218412	0.223905	50	63	51	5	0	61	71	122	75	58	11	540	61	136	198	147	59	110	72	262	56	594	200	256	44	0	119	163	0	38	168	171	1	0	0	944	0	0	0	0
chr2L	8403627	8408629	NC2L16	5.002	+	0.291225	0.220867	0.23326	0.254647	98	62	0	178	0	61	0	64	52	0	0	142	0	50	0	99	2	226	118	394	78	0	0	242	0	36	0	126	59	0	63	0	0	0	0	0	0	0	0	0
chr2L	8426402	8431631	NC2L17	5.229	+	0.334608	0.228298	0.20956	0.227533	150	93	76	349	188	74	63	334	303	206	201	608	67	207	224	501	566	419	324	656	399	222	180	654	254	160	106	224	1	115	43	164	366	0	0	1	0	0	0	0
chr2L	9177815	9190045	NC2L18	12.23	+	0.296542	0.187066	0.186003	0.33039	101	0	95	575	59	4	0	376	0	0	57	344	0	275	45	605	253	229	145	1161	171	423	2	1418	148	0	126	788	0	217	0	421	7	0	0	3131	0	0	0	0
chr2L	9515443	9520636	NC2L19	5.193	+	0.278206	0.214286	0.216981	0.290528	0	92	0	478	0	0	0	121	0	0	0	427	34	55	118	90	132	115	14	730	76	74	64	673	78	0	0	496	0	0	56	110	0	0	0	469	0	0	0	0
chr2L	10213848	10218888	NCM2L15	5.04	-	0.27316	0.200952	0.217616	0.308272	268	257	412	1462	222	505	375	968	362	414	426	2171	759	820	726	2166	994	1234	651	5482	733	1421	979	4576	462	233	66	1980	133	557	209	828	312	645	0	2351	0	0	0	0
chr2L	10251754	10256965	NCM2L16	5.211	-	0.299693	0.191097	0.188219	0.32099	56	70	143	67	0	18	0	116	0	54	1	48	0	45	59	223	0	0	76	583	3	60	60	244	153	0	0	365	134	0	0	56	0	0	0	0	0	0	0	0
chr2L	10282119	10288370	NCM2L17	6.251	-	0.28199	0.241043	0.248081	0.228887	134	0	1	174	57	63	127	303	55	3	149	300	0	59	168	150	353	195	330	230	93	226	226	633	67	203	0	237	0	70	41	173	0	0	0	0	0	0	0	0
chr2L	10322571	10330087	NCM2L18	7.516	-	0.307703	0.199415	0.21458	0.278303	0	79	123	473	0	9	54	213	166	67	170	328	68	295	172	249	148	396	87	1372	18	170	249	1161	0	271	116	250	63	57	0	150	0	903	0	0	0	0	0	0
chr2L	10340885	10347531	NC2L20	6.646	+	0.307056	0.196781	0.202347	0.293817	65	74	90	66	0	2	0	33	149	0	0	121	0	1	0	454	0	93	67	502	121	77	54	383	60	138	190	155	0	0	0	64	0	5	0	0	0	0	0	0
chr2L	10981222	10987327	NCM2L19	6.105	-	0.294792	0.19833	0.198821	0.308058	2184	3220	3838	22904	1505	2148	2805	13794	3294	2289	3846	20786	1908	4535	3140	16573	4154	7553	4404	26018	3203	5968	3033	21457	2261	2938	2175	10098	1321	1017	873	6334	365	2003	1511	5917	0	0	1	1
chr2L	11520467	11526999	NCM2L20	6.532	-	0.287923	0.238328	0.205113	0.268636	1	113	134	416	1	1	1	155	64	0	0	229	121	116	0	456	130	67	50	356	160	0	0	257	133	68	126	171	3	0	64	111	0	0	0	0	0	0	0	0
chr2L	11541119	11547489	NC2L21	6.37	+	0.246115	0.173128	0.170617	0.41014	0	0	0	1	0	0	0	1	0	0	0	0	0	0	0	11	0	0	0	2	0	0	0	2	0	1	0	3	0	0	0	4	3	0	0	0	0	0	0	0
chr2L	12036273	12041337	NCM2L21	5.064	-	0.276012	0.240869	0.237315	0.245805	77	0	2	71	0	0	0	179	210	0	64	51	0	218	65	54	0	78	149	172	135	38	0	493	0	0	0	0	55	0	0	0	0	0	0	0	0	0	0	0
chr2L	12510404	12515713	NCM2L22	5.309	-	0.329567	0.181921	0.19322	0.295292	65	123	0	129	0	2	0	111	60	0	0	50	0	104	107	305	0	123	0	565	103	214	58	277	76	0	72	215	112	0	0	159	0	0	0	1410	0	0	0	0
chr2L	13569867	13575088	NC2L22	5.221	+	0.27365	0.208349	0.189774	0.328227	1	4	0	92	0	2	1	40	1	0	0	103	48	0	44	247	0	206	0	345	51	55	58	284	243	183	0	146	0	0	13	58	0	0	0	713	0	0	0	0
chr2L	13582845	13588050	NC2L23	5.205	+	0.30292	0.17864	0.190934	0.327507	62	0	0	72	1	0	0	168	0	0	0	128	0	0	0	235	138	0	0	355	8	98	0	56	0	0	0	141	46	0	0	0	0	0	0	0	0	0	0	0
chr2L	13785069	13790536	NC2L24	5.467	+	0.271763	0.219093	0.226225	0.282919	147	1	73	593	55	4	53	365	132	1	190	620	60	117	84	577	165	337	467	813	62	87	0	1542	58	54	29	224	0	66	74	181	0	0	0	779	0	0	0	0
chr2L	13794537	13799609	NC2L25	5.072	+	0.249359	0.244234	0.258427	0.247979	0	1	1	194	0	2	73	7	0	0	0	256	0	0	0	52	0	261	0	199	0	130	69	134	60	127	0	0	0	0	0	50	0	0	0	0	0	0	0	0
chr2L	13824173	13829519	NCM2L23	5.346	-	0.237516	0.265382	0.28184	0.215261	56	194	9	245	25	76	47	208	0	16	10	218	57	128	0	60	0	110	0	113	0	112	0	93	0	122	68	102	0	27	0	54	0	0	0	0	0	0	0	0
chr2L	14319052	14328212	NC2L26	9.16	+	0.257723	0.236655	0.250409	0.255212	0	2	154	308	177	95	5	333	0	51	88	496	0	52	0	257	128	152	160	112	137	30	15	723	128	122	125	116	0	0	0	74	0	0	0	0	0	0	0	0
chr2L	15112411	15118036	NC2L27	5.625	+	0.278173	0.252577	0.250978	0.218272	61	1	18	73	0	4	0	3	53	0	0	273	52	48	30	61	52	187	96	239	130	61	86	214	0	0	63	0	0	0	45	137	0	0	0	2	0	0	0	0
chr2L	16429155	16436697	NCM2L24	7.542	-	0.294578	0.206284	0.193557	0.305581	0	0	0	109	1	1	0	127	0	0	57	0	1	0	0	99	53	52	0	114	29	190	0	217	0	0	0	133	0	0	0	93	0	0	0	5	0	0	0	0
chr2L	16491857	16498096	NC2L28	6.239	+	0.316827	0.172596	0.181571	0.329006	1	1	0	300	0	2	1	135	0	1	0	489	0	0	0	206	3	134	0	316	0	66	179	149	0	0	0	297	0	48	0	191	0	0	0	2	0	0	0	0
chr2L	16557462	16565190	NC2L29	7.728	+	0.273257	0.214646	0.198732	0.313365	0	92	45	981	20	111	0	509	85	195	263	946	257	232	73	1305	217	612	49	2061	134	501	164	2218	56	281	201	1285	0	282	59	640	0	305	0	2869	0	0	0	1
chr2L	16569349	16576112	NC2L30	6.763	+	0.304849	0.176523	0.199734	0.318894	1	0	0	172	48	0	0	134	59	55	0	32	0	0	0	106	0	0	0	171	73	0	0	474	0	0	0	65	0	0	0	1	0	0	0	2	0	0	0	0
chr2L	16631182	16638172	NC2L31	6.99	+	0.296095	0.193678	0.183522	0.326706	1	63	0	126	54	0	0	60	0	56	71	396	0	134	0	120	0	117	0	647	72	1	1	310	0	0	66	187	0	0	58	0	0	371	0	3	0	0	0	0
chr2L	16657305	16663089	NC2L32	5.784	+	0.283838	0.265169	0.241659	0.209334	31	41	17	364	67	122	59	154	66	58	0	367	0	286	1	280	46	280	163	583	64	253	0	360	57	57	50	272	47	61	0	114	4	0	0	13	0	0	0	0
chr2L	16696244	16701248	NC2L33	5.004	+	0.277722	0.189011	0.1996	0.333666	202	156	0	1221	46	115	77	550	175	63	143	1042	54	529	210	1016	254	310	169	2755	69	278	230	2688	68	1	62	1177	0	224	32	258	0	7	0	748	0	0	0	585
chr2L	16710472	16715868	NCM2L25	5.396	-	0.282379	0.198258	0.190476	0.328886	65	197	0	314	66	5	0	203	0	2	0	90	200	284	0	339	292	437	62	1209	324	185	322	1283	123	73	49	783	148	0	142	259	0	0	0	4	0	0	0	0
chr2L	16911104	16916907	NC2L34	5.803	+	0.274638	0.241041	0.247416	0.236906	32	0	0	119	2	0	57	122	96	52	44	118	0	0	0	91	147	108	0	231	0	0	0	349	0	0	0	0	0	0	0	70	0	3	0	2	0	0	0	0
chr2L	17219194	17225781	NCM2L26	6.587	-	0.283849	0.204766	0.199302	0.312083	0	0	116	356	0	1	0	188	69	0	42	263	0	125	0	334	0	108	0	788	0	119	66	603	0	0	130	271	0	59	59	225	0	0	0	0	0	0	0	0
chr2L	17499404	17504450	NCM2L27	5.046	-	0.270656	0.245492	0.222112	0.26174	100	78	148	148	0	209	0	108	55	115	50	295	115	215	153	105	233	258	115	113	0	224	272	458	0	0	62	0	59	37	177	0	0	0	0	0	0	0	0	0
chr2L	18012853	18018511	NC2L35	5.658	+	0.298463	0.188549	0.191553	0.321435	1	100	56	72	1	0	0	1	1	0	0	315	0	154	61	407	26	0	62	681	72	54	138	438	161	0	68	402	0	58	0	229	0	0	0	6	0	0	0	0
chr2L	18033755	18042298	NC2L36	8.543	+	0.300679	0.192182	0.20412	0.30302	68	220	165	166	0	0	1	198	1	72	0	447	0	126	0	299	0	142	69	502	295	126	94	522	67	249	3	410	0	126	0	130	0	0	0	6	0	0	0	0
chr2L	18101257	18113066	NCM2L28	11.809	-	0.301016	0.196105	0.195766	0.307113	21	130	55	374	1	1	32	7	118	1	0	693	98	44	0	650	136	59	0	1286	135	358	66	594	191	43	52	901	0	0	0	293	0	0	1	277	0	0	0	0
chr2L	18488278	18496039	NCM2L29	7.761	-	0.29245	0.224813	0.220304	0.262432	0	126	0	249	1	148	0	182	73	120	0	119	0	101	62	219	0	223	63	253	121	98	0	361	76	0	0	0	0	0	0	50	0	0	0	0	0	0	0	0
chr2L	18546640	18561467	NCM2L30	14.827	-	0.281764	0.198206	0.198206	0.321824	54	46	124	1222	75	66	136	1063	116	53	75	1531	208	456	112	2539	451	983	262	3734	406	1026	512	4153	399	250	231	1478	0	536	0	1234	4	8	2	3049	0	0	0	0
chr2L	18651389	18661761	NC2L37	10.372	+	0.28902	0.207076	0.20187	0.302034	60	71	1	241	1	37	2	313	26	74	86	398	74	279	158	337	236	283	170	1730	124	528	104	800	229	221	71	528	1	59	0	161	0	753	0	7	0	0	0	0
chr2L	19417111	19422510	NCM2L31	5.399	-	0.272963	0.206852	0.205556	0.31463	0	53	135	283	1	64	97	372	0	0	37	312	0	174	49	1003	386	534	83	1096	129	342	203	1161	98	197	148	806	0	141	56	357	0	0	0	2416	0	0	0	0
chr2L	19493902	19502122	NC2L38	8.22	+	0.267486	0.257755	0.266878	0.207882	1	49	60	615	1	47	65	110	0	44	69	153	175	52	111	118	136	194	127	578	216	116	106	502	0	143	177	270	44	223	73	97	275	0	278	0	0	0	0	0
chr2L	19744965	19754056	NCM2L32	9.091	-	0.267488	0.25374	0.262319	0.216454	0	0	0	269	0	1	1	3	43	0	71	250	54	0	0	83	0	59	130	222	0	181	0	60	0	0	0	0	0	71	0	145	0	0	0	0	0	0	0	0
chr2L	19941090	19946357	NC2L39	5.267	+	0.283219	0.234434	0.215452	0.266894	0	0	0	55	0	0	0	115	0	0	0	120	0	56	0	16	0	52	0	71	53	143	33	124	0	0	0	64	56	0	0	0	0	1	0	5	0	0	0	0
chr2L	20799403	20806823	NC2L41	7.42	+	0.288371	0.197008	0.200243	0.314378	55	1	0	516	1	142	0	311	0	0	71	382	66	62	56	385	51	210	64	867	217	241	55	842	0	146	119	116	0	107	71	302	0	647	0	0	0	0	0	0
chr2L	20999407	21004413	NCM2L33	5.006	-	0.300779	0.19992	0.217496	0.281805	1	0	0	150	51	1	0	139	0	0	73	60	0	53	0	62	0	137	0	517	55	121	1	407	0	66	65	86	0	141	0	151	382	0	0	0	0	0	0	0
chr2L	21240424	21247435	NC2L42	7.011	+	0.308186	0.185254	0.202225	0.304335	0	70	0	168	1	1	0	251	0	70	122	172	111	48	53	307	65	263	0	249	191	63	79	561	0	0	72	311	0	0	0	191	0	0	291	618	0	0	0	0
chr2L	21311229	21316844	NC2L43	5.615	+	0.319623	0.172543	0.174323	0.333511	153	62	136	232	1	1	3	176	56	1	150	207	106	351	121	474	128	407	112	598	182	174	111	470	0	0	0	244	0	33	38	206	0	0	763	357	0	0	0	0
chr2L	22283565	22290682	NC2L44	7.117	+	0.23841	0.194858	0.220708	0.346024	0	0	0	10	1	0	0	0	0	0	0	0	0	0	0	0	1	0	0	1	0	0	0	0	0	0	0	0	0	0	0	0	0	0	0	0	0	0	0	0
chr2L	22397030	22402579	NC2L45	5.549	+	0.255495	0.168468	0.185946	0.39009	1	1	0	4	0	1	0	0	0	55	0	73	0	21	1	64	137	105	0	263	2	0	73	197	1	0	0	191	0	138	0	4	0	0	2	852	0	1	0	0
chr2L	22515197	22522859	NCM2L35	7.662	-	0.242203	0.192483	0.222759	0.342555	0	0	0	1	0	0	0	0	0	0	0	1	0	0	0	1	0	1	0	0	0	1	0	1	0	0	0	0	0	0	1	0	0	1	0	1	0	0	0	0
chr2L	22649972	22659894	NCM2L36	9.922	-	0.232087	0.212234	0.235816	0.319863	0	0	0	2	0	0	0	0	0	0	0	1	0	1	0	0	0	1	0	33	0	0	1	1	0	0	0	0	0	0	0	0	0	0	0	0	0	0	0	0
chr2R	109600	115183	NCM2R1	5.583	-	0.23245	0.133596	0.24606	0.387894	0	1	0	0	0	0	0	0	0	0	0	0	0	0	0	0	0	0	0	0	0	0	0	0	0	0	0	0	0	0	0	0	0	0	0	0	0	0	0	0
chr2R	127176	132371	NCM2R2	5.195	-	0.23826	0.146844	0.233449	0.381447	0	0	0	0	0	0	0	0	0	0	0	0	0	0	0	0	0	0	0	0	0	0	0	0	0	0	0	0	0	0	0	0	0	0	0	0	0	0	0	0
chr2R	144527	151556	NCM2R3	7.029	-	0.237127	0.147937	0.233428	0.381508	0	0	0	2	0	0	0	1	0	0	0	58	0	0	0	42	0	0	0	110	0	0	0	2	0	0	0	0	0	0	0	0	0	0	0	0	0	0	0	0
chr2R	454017	461014	NCM2R4	6.997	-	0.250357	0.193913	0.209774	0.345956	0	0	0	1	0	0	0	1	0	0	0	5	1	0	0	2	0	2	2	10	5	1	2	9	0	1	2	3	0	0	0	4	0	1	0	1	0	0	0	0
chr2R	712673	718013	NCM2R5	5.34	-	0.253698	0.194346	0.231792	0.320165	127	88	0	73	1	63	0	183	0	1	0	302	0	84	0	199	57	265	0	566	47	366	1	541	51	291	0	443	1	61	0	70	1	0	0	11	0	0	0	0
chr2R	892589	897832	NCM2R7	5.243	-	0.231312	0.226545	0.2418	0.300343	0	0	0	0	0	0	0	0	0	1	0	1	1	2	0	3	0	0	0	0	1	0	0	1	0	0	0	1	0	0	0	0	0	1	0	3	0	0	0	0
chr2R	1247106	1252814	NCM2R10	5.708	-	0.256087	0.194255	0.214048	0.33561	0	0	0	0	0	58	0	85	0	0	0	71	1	9	1	84	1	1	0	278	77	72	57	75	0	1	0	112	0	0	0	0	0	0	0	593	0	0	0	0
chr2R	1325524	1336512	NCM2R11	10.988	-	0.26026	0.188279	0.197925	0.353535	0	69	0	229	0	0	0	105	29	0	0	166	0	36	66	192	0	55	0	421	139	19	142	267	0	0	0	346	0	0	0	129	0	0	0	715	0	0	0	0
chr2R	1359137	1364964	NCM2R12	5.827	-	0.246225	0.184798	0.186685	0.382292	0	0	0	1	0	0	1	2	0	0	0	7	1	0	0	3	0	0	5	6	0	0	0	12	0	0	0	1	0	0	0	1	1	0	0	0	0	0	0	0
chr2R	1379833	1392528	NCM2R13	12.695	-	0.231096	0.211405	0.233302	0.324197	0	0	0	1	0	0	0	0	1	0	0	0	0	0	0	1	1	0	1	1	0	1	1	2	0	0	1	0	0	0	0	0	0	0	0	0	0	0	0	0
chr2R	1600164	1608166	NC2R4	8.002	+	0.351993	0.18568	0.177433	0.284893	0	0	0	0	0	0	0	0	0	0	0	0	0	0	0	0	0	0	0	0	0	0	0	0	0	0	0	0	0	0	0	0	0	0	0	3	0	0	0	0
chr2R	1608235	1616076	NCM2R14	7.841	-	0.232849	0.199439	0.221755	0.345958	0	0	0	1	0	0	0	1	0	0	1	62	1	0	0	1	76	0	0	4	0	0	2	3	0	0	0	4	0	0	1	2	0	0	1	6	0	0	0	0
chr2R	1808696	1817066	NCM2R15	8.37	-	0.234022	0.135707	0.240831	0.38944	0	0	0	0	0	1	0	3	0	0	0	125	0	0	0	87	0	46	111	74	0	1	0	162	0	0	0	180	0	0	0	40	0	0	0	1	0	0	0	0
chr2R	1893387	1906649	NC2R6	13.262	+	0.34781	0.199879	0.160899	0.291412	0	0	0	0	0	0	0	0	0	0	0	0	0	1	0	0	0	0	0	0	0	0	0	0	0	0	0	0	0	0	0	0	0	0	0	0	0	0	0	0
chr2R	2163094	2169474	NCM2R16	6.38	-	0.246043	0.172543	0.169409	0.412004	0	0	0	4	0	0	0	2	0	0	0	1	61	52	0	114	0	0	0	288	1	0	0	144	0	1	0	65	0	0	0	78	0	0	0	0	0	0	0	0
chr2R	2364067	2369173	NCM2R19	5.106	-	0.229293	0.209321	0.219111	0.342275	0	0	0	101	0	0	0	1	0	0	0	62	0	0	0	0	0	0	67	79	0	0	0	101	0	62	0	0	0	0	0	0	0	0	0	0	0	0	0	0
chr2R	2422109	2427441	NCM2R20	5.332	-	0.271517	0.174386	0.178886	0.375211	0	0	0	79	1	0	0	1	0	1	0	66	1	0	0	68	0	1	0	65	0	0	0	126	0	1	0	74	0	0	0	0	0	0	0	0	0	0	0	3
chr2R	2508251	2522387	NCM2R21	14.136	-	0.266181	0.186603	0.211572	0.335644	53	195	38	363	66	3	76	443	103	133	1	479	162	359	137	863	179	600	63	2203	80	754	267	1396	305	399	257	1212	0	110	39	460	2	439	0	961	0	0	0	0
chr2R	2545833	2552771	NCM2R22	6.938	-	0.238075	0.259115	0.21689	0.28592	0	0	0	0	0	0	0	50	0	0	0	67	0	0	0	50	56	0	0	90	72	51	0	99	0	0	0	50	0	0	0	0	0	0	0	0	0	0	0	0
chr2R	2559304	2564419	NCM2R23	5.115	-	0.31509	0.181978	0.193901	0.30903	0	0	0	52	0	0	0	136	0	0	0	0	0	0	0	64	0	0	0	182	0	0	0	0	0	0	0	0	48	0	0	0	0	469	0	0	0	0	0	0
chr2R	2776843	2785902	NCM2R24	9.059	-	0.274724	0.179801	0.219095	0.32638	85	1	0	436	0	64	0	280	0	57	59	408	22	221	29	731	137	384	179	1158	2	372	179	1761	0	174	223	699	65	0	192	573	0	438	0	296	0	0	0	0
chr2R	2788183	2805124	NCM2R25	16.941	-	0.271869	0.169283	0.184217	0.374631	84	11	241	1525	66	74	113	892	247	140	126	1021	247	415	311	3163	211	499	348	4160	405	890	269	4780	293	466	50	2428	68	131	24	695	4	1	0	2014	0	0	0	0
chr2R	2806586	2816516	NCM2R26	9.93	-	0.250025	0.207733	0.19132	0.350921	0	0	0	0	0	0	0	1	0	0	0	0	0	68	0	0	0	0	0	54	0	0	0	48	0	0	0	0	0	0	0	0	0	0	0	0	0	0	0	0
chr2R	3059614	3068096	NC2R8	8.482	+	0.292939	0.182365	0.171284	0.353413	0	0	0	56	0	0	0	56	0	0	0	0	0	0	0	0	0	0	0	1	0	0	0	0	0	0	0	0	0	0	0	1	0	0	1	2	0	0	0	0
chr2R	3565232	3571480	NCM2R28	6.248	-	0.230437	0.233957	0.240839	0.294767	0	2	1	0	0	1	0	0	0	2	1	2	0	0	0	2	0	1	1	1	0	3	0	6	0	1	0	2	0	0	0	1	0	0	0	1	0	0	0	0
chr2R	3759734	3781686	NCM2R29	21.952	-	0.273311	0.205894	0.203526	0.317269	0	0	0	0	0	0	0	0	0	0	0	0	0	0	0	54	2	0	0	0	0	0	99	305	0	0	0	0	63	0	0	0	0	0	0	1	0	0	0	0
chr2R	3782880	3801849	NCM2R30	18.969	-	0.259093	0.21418	0.219715	0.307011	0	0	5	0	0	0	0	1	0	0	0	0	1	54	0	86	0	0	59	126	63	0	0	59	0	0	40	61	0	0	0	157	0	0	0	0	0	0	0	0
chr2R	3805962	3823817	NCM2R31	17.855	-	0.275258	0.199317	0.200829	0.324597	0	0	35	21	0	0	0	76	0	0	0	181	0	0	0	1	70	9	0	479	59	0	3	182	30	0	0	480	66	0	1	307	0	0	0	0	0	0	0	0
chr2R	3878877	3890725	NCM2R32	11.848	-	0.260697	0.181619	0.195797	0.361887	0	0	0	133	0	1	0	74	0	0	0	118	0	43	0	74	127	137	0	395	0	7	0	125	69	58	120	116	0	71	0	0	0	0	0	1	0	0	0	1
chr2R	3917859	3933454	NCM2R33	15.595	-	0.276802	0.182547	0.194024	0.346627	330	420	59	2397	200	106	72	922	122	117	228	2082	410	607	149	2096	540	734	502	5314	948	1188	939	5208	339	538	213	2618	24	144	75	1568	1	1	538	3540	0	0	0	0
chr2R	4338741	4347949	NCM2R34	9.208	-	0.262135	0.182973	0.205777	0.349115	0	1	66	223	62	83	1	185	98	1	0	212	131	193	0	896	227	167	49	1394	0	328	36	1326	60	211	188	742	0	108	69	512	0	716	0	3	0	0	0	0
chr2R	4348979	4355498	NCM2R35	6.519	-	0.293712	0.153067	0.192638	0.360583	0	1	55	306	0	69	4	174	1	0	1	303	45	0	55	433	73	74	180	968	14	95	197	481	0	123	47	219	68	0	0	253	0	3	0	1	0	0	0	0
chr2R	4429525	4435203	NCM2R36	5.678	-	0.264659	0.17239	0.213946	0.349005	52	69	104	529	65	3	0	117	60	0	0	325	0	111	84	623	205	276	55	1731	61	241	177	748	51	62	58	621	69	76	0	123	0	0	0	0	0	0	0	0
chr2R	4444194	4449772	NCM2R37	5.578	-	0.313676	0.152895	0.191253	0.342176	0	0	0	110	55	0	0	217	0	0	4	198	0	58	33	282	71	62	2	394	25	0	1	395	0	0	61	60	0	0	0	68	0	0	0	0	0	0	0	0
chr2R	4697583	4702831	NCM2R38	5.248	-	0.337779	0.174128	0.162126	0.325967	4	0	0	378	0	0	0	108	0	29	47	461	144	0	0	331	0	135	168	585	81	0	0	133	0	0	75	0	0	0	0	0	4	0	0	0	0	0	0	0
chr2R	4841383	4848151	NCM2R39	6.768	-	0.237997	0.195154	0.219973	0.346875	0	0	0	3	1	0	0	4	0	0	1	3	0	0	1	5	0	0	1	2	2	2	1	12	1	1	0	0	0	0	0	3	0	0	0	0	0	0	0	0
chr2R	4983784	4988806	NC2R10	5.022	+	0.271153	0.219192	0.251642	0.258013	0	0	0	2	0	0	0	0	0	32	0	2	0	0	0	2	2	2	0	5	1	1	2	147	0	1	0	3	0	0	0	1	0	0	0	0	0	0	0	0
chr2R	5155914	5162187	NCM2R40	6.273	-	0.243385	0.189193	0.208958	0.358464	0	1	0	11	65	2	1	57	2	2	2	2	2	80	0	13	3	66	0	148	0	4	1	176	0	52	3	12	0	1	0	6	0	0	1	2	0	0	0	0
chr2R	5163388	5179516	NC2R11	16.128	+	0.276831	0.196416	0.210986	0.315767	77	22	0	1	0	0	0	46	0	0	0	32	0	0	0	64	0	0	0	164	0	72	0	0	0	18	52	0	57	68	0	0	0	0	0	0	0	0	0	0
chr2R	5180945	5186441	NC2R12	5.496	+	0.319993	0.18119	0.175914	0.322903	0	0	0	0	0	0	1	1	0	0	0	0	0	0	0	0	0	21	119	0	0	0	0	0	0	0	0	0	0	1	1	0	0	0	0	0	0	0	0	0
chr2R	5188240	5196262	NC2R13	8.022	+	0.296398	0.198056	0.190203	0.315343	0	0	0	0	0	0	0	0	0	0	0	0	0	0	0	0	0	0	0	0	0	0	0	0	0	0	0	0	0	0	0	0	0	0	0	0	0	0	0	0
chr2R	5232606	5237696	NCM2R41	5.09	-	0.26537	0.211353	0.1868	0.336476	0	0	0	0	1	0	0	0	0	0	0	63	0	44	0	51	40	0	59	318	0	27	0	128	0	0	0	107	0	82	0	134	0	0	0	471	0	0	0	0
chr2R	5331287	5337055	NCM2R42	5.768	-	0.223262	0.214249	0.24025	0.32224	0	0	0	33	1	1	0	106	0	0	57	0	0	0	0	123	102	105	0	352	0	0	0	256	0	53	0	300	0	0	0	134	5	0	0	1	0	0	0	1
chr2R	6244587	6250848	NCM2R43	6.261	-	0.2916	0.206324	0.205366	0.29671	1	1	64	250	1	1	0	115	0	0	81	575	0	48	0	459	0	128	62	347	50	130	0	517	56	245	29	256	66	58	69	0	0	0	0	322	0	0	0	0
chr2R	6265453	6272652	NCM2R44	7.199	-	0.289861	0.172222	0.218472	0.319444	71	0	149	1127	54	56	2	366	21	78	221	880	169	200	162	888	116	431	294	2404	123	341	160	3386	123	70	60	1045	64	38	70	1007	2	288	850	1390	0	0	0	5
chr2R	6293071	6298382	NCM2R45	5.311	-	0.271649	0.190889	0.190512	0.34695	204	65	72	1443	70	70	0	626	78	130	0	912	176	48	1	1865	575	650	128	3950	428	367	226	2411	195	196	132	2567	0	113	64	1086	3	268	0	666	0	0	0	573
chr2R	6700322	6705425	NCM2R46	5.103	-	0.263323	0.249804	0.232171	0.254702	67	0	31	118	2	123	0	3	1	0	85	279	0	12	0	180	57	101	0	229	69	72	60	475	64	0	80	50	0	0	0	0	0	0	0	3	0	0	0	0
chr2R	6923930	6931272	NC2R15	7.342	+	0.268691	0.195969	0.264742	0.270598	0	0	0	110	0	0	0	1	0	0	0	0	0	187	0	0	51	79	0	131	0	0	0	61	0	0	0	0	0	0	0	0	0	0	0	0	0	0	0	0
chr2R	7479050	7488107	NCM2R47	9.057	-	0.310665	0.221682	0.210422	0.257231	2	43	0	556	1	61	2	390	0	2	57	502	66	326	0	329	169	406	127	1299	102	315	0	772	114	137	67	366	0	0	63	246	0	0	0	894	0	0	0	3
chr2R	7493059	7499634	NCM2R48	6.575	-	0.274179	0.238899	0.242701	0.244221	70	116	104	229	65	89	1	240	60	72	23	374	0	147	0	265	0	377	97	125	124	47	98	227	0	66	73	235	0	77	0	61	0	0	0	407	0	0	0	0
chr2R	7767013	7773165	NCM2R49	6.152	-	0.293515	0.186901	0.191939	0.327645	1	130	38	12	0	75	1	22	264	0	0	295	2	0	0	365	59	51	84	578	0	6	74	548	0	0	0	238	0	0	0	49	0	2	0	378	0	0	0	0
chr2R	7974150	7980120	NCM2R50	5.97	-	0.245353	0.255569	0.258751	0.240328	0	194	1	658	0	0	201	353	0	117	85	132	66	86	93	150	0	67	174	440	0	73	134	349	37	68	160	199	0	0	0	0	0	0	0	5	0	0	0	4
chr2R	8426402	8431631	NC2R17	5.229	+	0.281071	0.212428	0.222371	0.28413	0	0	67	0	0	0	0	39	0	0	0	137	0	0	0	169	0	0	0	20	0	0	0	0	0	0	0	0	0	0	0	61	0	0	0	0	0	0	0	0
chr2R	9177815	9190045	NC2R18	12.23	+	0.26163	0.228027	0.240046	0.270297	0	0	0	0	0	0	0	0	0	0	0	0	0	0	0	0	0	0	0	0	0	0	0	0	0	0	0	0	0	0	0	0	0	0	0	0	0	0	0	0
chr2R	9515443	9520636	NC2R19	5.193	+	0.316904	0.222564	0.204467	0.256065	0	0	0	0	0	0	0	0	0	0	0	0	0	0	0	0	0	0	0	0	0	0	0	0	0	0	0	0	0	0	0	0	0	0	0	0	0	0	0	0
chr2R	9566274	9576295	NCM2R51	10.021	-	0.273997	0.248354	0.234285	0.243365	2	136	0	733	60	271	107	174	1	1	84	773	191	88	232	184	251	480	277	938	401	240	263	897	132	319	108	432	143	64	186	542	0	2	0	234	0	0	0	0
chr2R	9932780	9937890	NCM2R52	5.11	-	0.258266	0.214635	0.218353	0.308746	117	1	0	39	0	56	0	56	0	66	0	157	0	65	69	49	26	0	0	177	0	0	56	130	0	0	57	153	0	0	0	64	0	0	0	3	0	0	0	0
chr2R	10340885	10347531	NC2R20	6.646	+	0.268091	0.21002	0.214683	0.307206	0	0	0	0	0	0	0	0	0	0	0	0	0	0	0	0	0	0	0	0	0	0	0	0	0	0	0	0	0	0	0	0	0	0	0	0	0	0	0	0
chr2R	10353751	10358913	NCM2R53	5.162	-	0.289754	0.205113	0.202789	0.302344	0	0	0	145	0	127	0	50	0	43	61	123	63	0	0	212	0	68	0	165	0	0	123	176	0	0	0	0	63	0	0	64	0	0	0	0	0	0	0	0
chr2R	10382184	10411074	NCM2R54	28.89	-	0.292202	0.189332	0.200339	0.318127	216	495	368	1693	52	82	70	1068	367	234	249	2068	370	573	482	2285	575	1408	476	5107	221	1327	311	4604	191	746	219	2268	347	395	185	1341	691	300	707	4041	0	0	0	0
chr2R	10523782	10533739	NCM2R55	9.957	-	0.298253	0.209681	0.197128	0.294939	187	247	1	938	7	9	70	255	122	119	113	480	115	424	0	441	464	574	170	1182	374	528	44	1833	264	235	225	965	30	67	197	590	0	568	0	1245	0	0	0	0
chr2R	11224709	11230004	NCM2R56	5.295	-	0.260574	0.26605	0.229607	0.243769	312	211	44	1458	83	270	106	605	183	181	128	1019	179	350	158	794	339	331	518	1514	233	408	408	1731	69	108	362	718	0	131	185	166	2	510	1	1301	0	0	0	0
chr2R	11584142	11589653	NCM2R57	5.511	-	0.286647	0.225327	0.263788	0.224238	0	0	89	151	3	2	0	0	0	73	0	236	0	0	59	0	252	148	0	45	0	1	69	110	0	71	51	27	75	0	0	0	0	0	0	370	0	0	0	0
chr2R	11868948	11878074	NCM2R58	9.126	-	0.306673	0.215186	0.247179	0.230963	64	0	57	208	98	3	63	243	39	15	130	228	61	115	121	128	0	102	117	258	49	156	1	277	0	67	62	98	0	0	62	123	0	0	0	4	0	0	0	0
chr2R	12152892	12158729	NCM2R59	5.837	-	0.258136	0.253511	0.241521	0.246831	1	165	191	647	69	99	293	393	75	86	113	260	0	265	57	639	295	689	104	776	131	424	102	667	0	46	0	186	117	86	50	215	0	339	0	3	0	0	0	0
chr2R	12345036	12354631	NCM2R60	9.595	-	0.271676	0.238537	0.232284	0.257503	177	134	413	1673	79	549	222	711	408	418	362	1885	397	783	319	1533	327	1152	575	4165	593	637	541	3258	258	485	403	1617	303	201	399	622	3	1306	728	1857	0	0	0	0
chr2R	12849708	12856713	NCM2R61	7.005	-	0.295461	0.183557	0.187696	0.333286	0	0	0	128	0	0	0	1	51	55	0	123	0	0	117	16	0	64	0	80	0	1	0	84	0	59	0	53	0	0	0	0	0	0	0	720	0	0	0	0
chr2R	12857807	12866704	NCM2R62	8.897	-	0.272421	0.164981	0.200494	0.362104	0	67	0	159	0	57	0	63	0	0	0	279	1	111	0	542	107	59	0	918	0	0	0	452	0	0	42	440	0	0	0	284	0	0	0	5	0	0	0	0
chr2R	13582845	13588050	NC2R23	5.205	+	0.310411	0.199769	0.209374	0.280446	0	0	0	0	0	0	0	0	0	0	0	0	0	0	0	0	0	0	0	0	0	0	0	0	0	0	0	0	0	0	0	0	0	0	0	0	0	0	0	0
chr2R	13785069	13790536	NC2R24	5.467	+	0.294623	0.205925	0.186357	0.313094	0	61	0	130	0	0	0	112	29	67	0	453	55	0	0	214	50	67	53	505	52	232	0	178	0	117	0	0	0	0	0	52	1	0	0	0	0	0	0	0
chr2R	13846232	13853641	NCM2R63	7.409	-	0.236572	0.21498	0.224291	0.324157	0	1	29	117	0	69	1	58	0	73	0	210	47	0	120	171	77	195	111	763	65	0	169	395	0	0	82	589	71	0	93	139	0	0	0	10	0	0	0	0
chr2R	13943641	13951669	NCM2R64	8.028	-	0.323452	0.223066	0.197908	0.255574	1	73	217	682	7	62	32	98	1	137	136	438	95	258	0	485	347	376	64	1064	199	167	0	1172	152	62	79	230	78	0	0	119	0	0	0	216	0	0	0	2
chr2R	13971653	13977759	NCM2R65	6.106	-	0.281317	0.237432	0.237269	0.243982	349	877	282	1344	39	137	177	462	342	205	534	1020	379	771	539	1151	807	972	619	1924	630	1111	761	2062	477	266	439	1054	0	412	139	470	885	0	311	1742	0	0	0	0
chr2R	14319052	14328212	NC2R26	9.16	+	0.273333	0.234581	0.214169	0.277917	0	0	60	112	0	0	0	0	0	0	0	76	0	0	0	241	52	0	0	60	64	0	41	60	0	65	121	63	0	0	0	0	0	0	0	10	0	0	0	0
chr2R	14857539	14865723	NCM2R66	8.184	-	0.274038	0.242883	0.252657	0.230422	73	69	235	274	58	0	58	173	103	65	31	468	40	295	107	293	147	119	458	417	112	223	0	358	73	38	132	163	0	0	49	0	0	0	0	24	0	0	0	0
chr2R	15225643	15236722	NCM2R67	11.079	-	0.281588	0.224278	0.198375	0.295758	3	2	252	220	151	71	1	326	61	155	1	586	147	382	253	1012	224	315	127	1476	339	433	223	1248	334	243	113	1086	0	53	52	274	0	0	0	1361	0	0	0	0
chr2R	15517756	15527693	NCM2R68	9.937	-	0.272691	0.237472	0.227812	0.262025	124	71	142	644	22	212	1	362	0	64	127	651	21	244	0	416	204	47	71	990	160	56	0	688	86	0	18	288	61	64	0	65	3	0	0	351	0	0	0	0
chr2R	15893993	15908767	NCM2R69	14.774	-	0.269712	0.214687	0.219222	0.296379	57	196	0	402	0	122	0	242	0	129	64	485	52	188	3	455	0	376	141	923	112	196	44	1166	0	140	234	937	69	129	51	311	0	893	0	707	0	0	0	0
chr2R	16111719	16124465	NCM2R70	12.746	-	0.27277	0.230407	0.213697	0.283125	175	0	68	671	2	142	64	604	198	252	216	907	128	249	117	870	365	761	459	2132	351	449	247	3036	123	154	55	643	144	101	90	337	8	318	0	690	0	0	0	0
chr2R	16557462	16565190	NC2R29	7.728	+	0.31867	0.214129	0.191098	0.276103	0	0	0	0	0	0	0	0	0	0	0	49	0	52	0	0	0	0	0	5	0	3	83	61	0	63	0	0	0	0	0	0	0	0	0	0	0	0	0	0
chr2R	16569349	16576112	NC2R30	6.763	+	0.284595	0.217327	0.223684	0.274394	0	0	0	135	1	1	1	50	25	1	54	159	52	0	0	223	47	23	48	354	1	87	0	427	68	0	0	65	0	0	0	0	0	581	0	511	0	0	0	0
chr2R	16631182	16638172	NC2R31	6.99	+	0.266485	0.233586	0.215706	0.284223	0	5	0	66	55	3	0	87	0	1	0	288	0	0	0	242	14	166	0	336	160	0	0	408	0	0	85	0	11	0	0	116	0	0	0	4	0	0	0	0
chr2R	16696244	16701248	NC2R33	5.004	+	0.3001	0.208192	0.205594	0.286114	0	0	0	0	0	0	0	0	0	0	0	0	0	0	0	0	0	0	0	0	0	0	0	0	0	0	0	0	0	0	0	0	0	0	0	0	0	0	0	0
chr2R	16725420	16730636	NCM2R71	5.216	-	0.26222	0.190531	0.200498	0.346751	0	122	0	116	0	1	56	2	0	0	0	98	0	0	0	144	0	62	0	207	0	75	0	71	0	0	0	0	0	0	0	0	0	1	0	0	0	0	0	0
chr2R	16994418	17001863	NCM2R72	7.445	-	0.25329	0.215821	0.230459	0.30043	0	127	71	504	0	131	0	254	0	28	55	704	16	63	65	577	64	225	128	431	0	379	227	700	2	449	122	171	32	130	0	350	0	0	0	378	0	0	0	0
chr2R	18012682	18017929	NCM2R73	5.247	-	0.286014	0.198552	0.220846	0.294588	77	52	0	259	0	1	0	66	0	0	0	315	0	53	0	381	226	56	52	561	118	119	0	578	0	62	0	450	0	157	0	151	0	0	0	4	0	0	0	0
chr2R	18012853	18018511	NC2R35	5.658	+	0.295459	0.219297	0.197915	0.28733	0	0	0	0	1	0	0	0	119	0	0	70	0	0	71	0	189	0	0	60	0	0	0	0	0	0	0	0	0	0	0	0	0	11	0	0	0	0	0	0
chr2R	18019562	18026304	NCM2R74	6.742	-	0.237728	0.227792	0.229275	0.305205	50	40	49	230	1	1	0	4	68	115	0	251	0	111	248	354	92	156	38	403	52	151	121	713	0	58	264	297	65	134	0	52	0	0	0	499	0	0	0	0
chr2R	18033755	18042298	NC2R36	8.543	+	0.291784	0.220037	0.210089	0.27809	0	0	0	0	0	0	0	0	0	0	0	0	0	0	0	0	0	0	0	0	0	0	0	0	0	0	0	0	0	0	0	0	0	0	0	0	0	0	0	0
chr2R	18281978	18287719	NCM2R75	5.741	-	0.246082	0.287008	0.268722	0.198189	63	0	115	53	0	1	0	154	0	128	61	52	0	0	62	90	0	221	0	312	70	91	0	210	0	0	0	157	0	0	0	0	0	0	0	0	0	0	0	0
chr2R	18293237	18298920	NCM2R76	5.683	-	0.309113	0.194757	0.179803	0.316327	0	46	0	134	1	2	0	10	166	0	0	34	0	0	0	174	113	49	35	196	25	117	94	495	0	64	0	239	77	1	0	304	0	156	409	1062	0	0	0	0
chr2R	18341394	18347166	NCM2R77	5.772	-	0.269184	0.208904	0.193314	0.328599	1	1	138	668	1	2	0	113	0	0	46	470	172	10	0	310	52	188	92	1031	275	175	232	556	16	0	0	841	6	140	1	173	0	453	0	1283	0	0	0	0
chr2R	18651389	18661761	NC2R37	10.372	+	0.271088	0.21286	0.219416	0.296635	0	0	0	0	0	0	0	0	0	0	0	0	57	0	0	27	0	0	0	0	0	0	0	30	0	0	0	0	0	0	0	0	0	0	0	0	0	0	0	0
chr2R	19493902	19502122	NC2R38	8.22	+	0.254105	0.226858	0.229169	0.289867	0	0	0	0	0	0	0	0	0	0	0	0	0	0	0	0	0	0	0	0	0	0	0	0	0	0	0	0	0	0	0	0	0	0	0	0	0	0	0	0
chr2R	19941090	19946357	NC2R39	5.267	+	0.318147	0.186788	0.184131	0.310934	0	0	0	0	2	0	0	0	0	0	0	0	0	51	0	0	0	0	0	0	0	0	0	0	0	0	0	0	0	0	0	0	0	0	0	0	0	0	0	0
chr2R	20176874	20197662	NC2R40	20.788	+	0.289384	0.218192	0.212468	0.279956	0	1	0	0	0	0	0	4	0	1	0	0	0	1	0	0	0	115	0	77	0	82	2	47	0	0	22	0	0	0	0	0	0	0	0	0	0	0	0	0
chr2R	20799403	20806823	NC2R41	7.42	+	0.309392	0.217221	0.200916	0.27247	0	0	0	0	0	0	0	0	0	0	0	0	0	0	0	0	0	0	0	0	0	0	0	0	0	0	0	0	0	0	0	0	0	0	0	0	0	0	0	0
chr2R	21240424	21247435	NC2R42	7.011	+	0.319595	0.197804	0.211352	0.271249	0	0	0	0	0	0	0	0	0	0	0	0	0	0	0	0	0	0	0	0	0	0	0	0	0	0	0	0	0	0	0	0	0	0	0	0	0	0	0	0
chr2R	21311229	21316844	NC2R43	5.615	+	0.257123	0.240919	0.234152	0.267806	0	0	0	0	0	0	0	0	0	0	0	0	0	0	0	0	0	0	0	0	0	0	0	0	0	0	0	0	0	0	0	0	0	0	0	0	0	0	0	0
chr2R	22397030	22402579	NC2R45	5.549	+	0.281802	0.222703	0.211171	0.284324	0	0	0	0	0	0	0	0	0	0	0	0	0	0	0	0	0	0	0	0	0	0	0	0	0	0	0	0	0	0	0	0	0	0	0	0	0	0	0	0
chr2R	22848162	22857227	NC2R46	9.065	+	0.250827	0.240569	0.237922	0.270682	1	193	1	56	67	69	1	0	74	71	56	0	245	0	50	0	214	194	0	119	220	145	167	161	194	71	0	63	0	1	0	63	347	0	0	0	0	0	0	0
chr2R	23927955	23933361	NCM2R78	5.406	-	0.250971	0.268911	0.231737	0.248382	232	2	127	551	52	2	0	202	130	112	113	1006	123	279	152	983	275	539	127	1488	57	35	334	1068	61	86	26	578	0	130	129	133	0	10	0	2097	0	0	0	0
chr2R	24092436	24097461	NCM2R79	5.025	-	0.277756	0.240748	0.253681	0.227815	0	0	9	180	0	0	0	100	66	0	111	302	0	0	0	141	0	226	58	170	0	105	0	206	0	37	0	0	0	0	0	0	0	0	0	1	0	0	0	0
chr2R	24919300	24926668	NCM2R80	7.368	-	0.262858	0.22269	0.217262	0.297191	66	2	118	444	54	3	53	196	38	76	62	582	0	183	122	331	0	354	62	1370	141	195	123	996	66	0	58	386	0	73	78	147	0	0	0	16	0	0	0	0
chr2R	24990594	24996827	NCM2R81	6.233	-	0.318415	0.226339	0.254572	0.200674	103	122	66	305	6	104	3	46	183	69	0	214	86	33	46	360	414	333	177	439	63	189	151	256	217	0	134	199	0	128	70	186	0	0	0	4	0	0	0	0
chr3L	224277	231467	NC3L1	7.19	+	0.279933	0.230705	0.225282	0.26408	189	93	520	1763	190	202	627	1456	327	736	564	2313	514	722	1234	3729	555	1416	1036	7373	950	1179	1144	5351	460	500	745	2132	103	224	226	1967	2	1	757	4583	0	0	0	0
chr3L	329951	336635	NCM3L1	6.684	-	0.257442	0.237248	0.215108	0.290202	195	88	63	404	3	108	30	65	137	0	0	560	0	321	0	387	206	328	96	1116	190	369	85	1387	57	306	93	438	0	0	0	404	0	0	0	772	0	0	0	0
chr3L	826768	833372	NCM3L2	6.604	-	0.269341	0.234822	0.229372	0.266465	190	238	150	1129	32	305	64	508	53	162	223	958	151	259	99	1134	159	671	379	1658	180	634	120	1243	226	316	129	655	0	64	280	238	0	1	0	606	0	0	0	1
chr3L	889875	895300	NC3L2	5.425	+	0.319388	0.19167	0.202175	0.286767	0	143	6	345	1	2	52	159	0	41	62	109	80	172	52	268	218	218	67	638	0	376	0	1028	0	14	0	613	61	0	0	178	0	1	0	1227	0	0	0	0
chr3L	1582748	1591375	NC3L3	8.627	+	0.26217	0.209203	0.200626	0.328002	0	0	0	67	1	0	1	219	0	140	58	131	0	0	1	0	73	61	150	375	62	92	0	545	62	0	0	195	0	0	0	55	0	0	0	0	0	0	0	1
chr3L	1746846	1752372	NC3L4	5.526	+	0.224353	0.294735	0.266148	0.214764	46	61	22	596	150	195	57	366	0	124	0	532	75	167	114	208	170	404	78	342	49	202	42	531	189	66	46	173	0	0	22	132	0	3	0	539	0	0	0	1
chr3L	2088495	2102959	NCM3L3	14.464	-	0.268994	0.249291	0.235396	0.246319	498	498	447	1083	134	229	72	705	260	324	231	1329	73	233	48	1945	601	696	182	3305	713	344	141	2765	145	106	273	897	66	268	128	354	0	2	526	139	0	1	0	1
chr3L	2509162	2525715	NCM3L4	16.553	-	0.25885	0.227256	0.220853	0.293041	169	266	114	1463	104	139	130	890	158	66	235	1144	119	66	409	1438	252	407	268	2041	389	716	648	2415	136	298	515	728	62	63	132	312	0	1066	0	1414	0	0	0	603
chr3L	2637520	2642797	NC3L5	5.277	+	0.27321	0.248011	0.264684	0.214096	1	46	0	219	61	1	2	67	120	65	47	372	56	43	0	111	126	34	119	254	71	219	86	333	45	65	0	54	0	44	71	101	0	0	0	0	0	0	0	0
chr3L	2655454	2664628	NCM3L5	9.174	-	0.294496	0.233134	0.220926	0.251444	0	169	39	241	1	1	0	383	1	71	118	477	126	73	68	303	155	0	179	470	0	257	70	580	99	0	38	52	78	0	73	262	0	2	0	6	0	0	0	1
chr3L	3211286	3218403	NCM3L6	7.117	-	0.276623	0.231947	0.245575	0.245856	0	0	0	256	0	57	0	24	0	0	1	342	0	0	0	189	30	136	52	100	0	0	120	157	41	0	0	0	0	0	0	64	0	0	0	0	0	0	0	0
chr3L	3230815	3236138	NC3L6	5.323	+	0.330766	0.226146	0.195342	0.247746	2	112	63	620	153	191	30	493	73	121	128	476	44	320	0	534	57	389	179	1209	289	531	145	1252	144	143	50	622	224	108	0	264	1	0	0	669	0	0	0	0
chr3L	3374518	3379700	NC3L7	5.182	+	0.265483	0.235964	0.234613	0.26394	16	0	65	105	0	116	0	0	70	56	0	189	0	68	46	248	0	206	65	172	70	130	0	349	72	0	0	0	0	0	0	63	0	0	0	5	0	0	0	0
chr3L	3756551	3763034	NCM3L7	6.483	-	0.282542	0.198334	0.185379	0.333745	155	1	1	264	2	1	1	58	0	0	34	447	98	0	0	222	268	131	16	702	117	44	66	814	198	202	0	317	47	0	0	240	0	631	0	1030	0	0	0	0
chr3L	4807662	4816239	NCM3L8	8.577	-	0.240849	0.24796	0.251224	0.259967	190	294	250	910	181	284	177	454	0	376	393	1007	307	225	172	793	316	1024	539	1344	76	513	276	906	133	137	25	402	1	94	121	250	0	0	0	0	0	657	0	0
chr3L	4854285	4860739	NC3L8	6.454	+	0.278079	0.233772	0.198141	0.290008	1	164	133	257	5	74	2	282	1	1	63	194	73	115	54	288	69	173	161	780	99	196	166	765	0	322	52	562	58	1	0	271	1	0	0	0	0	0	0	0
chr3L	5157808	5163915	NCM3L10	6.107	-	0.351834	0.182711	0.195972	0.269483	0	0	0	297	69	0	0	66	63	0	0	377	109	0	0	268	142	116	0	258	68	1	61	306	0	76	26	0	0	58	0	65	0	0	0	1	0	0	0	0
chr3L	5289828	5295470	NCM3L11	5.642	-	0.272018	0.194755	0.192628	0.340599	98	1	0	596	0	0	0	135	105	0	0	250	0	122	0	78	63	122	62	404	1	4	69	408	67	0	0	340	61	0	0	296	0	4	606	1484	0	0	0	534
chr3L	5756230	5761666	NC3L9	5.436	+	0.263197	0.262093	0.258231	0.21648	61	90	193	102	55	68	63	273	61	64	25	116	0	130	53	123	53	105	376	568	186	147	219	406	0	0	137	0	0	0	0	83	0	0	0	0	0	0	0	0
chr3L	5873134	5885165	NCM3L12	12.031	-	0.258477	0.212932	0.219747	0.308843	81	178	142	1077	31	165	2	512	85	95	201	965	240	146	0	1438	84	293	532	2215	242	363	397	1209	127	185	126	686	73	123	129	551	402	299	520	1871	0	0	0	0
chr3L	5888479	5896968	NCM3L13	8.489	-	0.253592	0.230506	0.220612	0.295289	124	1	213	478	0	3	67	421	123	0	0	273	49	132	162	556	90	247	158	1304	61	141	196	503	0	140	91	750	63	91	0	324	1	6	584	714	0	0	0	0
chr3L	6165324	6172647	NCM3L14	7.323	-	0.344347	0.194702	0.19006	0.27089	263	109	113	1957	43	4	4	776	72	410	64	1445	551	821	161	1776	581	688	135	4738	881	558	370	5464	501	639	0	2574	0	0	49	980	2	485	641	1586	0	0	0	2
chr3L	6203866	6215596	NCM3L15	11.73	-	0.267923	0.248998	0.250874	0.232205	625	873	718	2666	201	486	546	2474	450	768	681	5248	659	1101	735	2565	1298	1911	1442	5458	609	1897	1148	4109	200	673	414	1981	456	303	418	934	1	606	0	943	0	0	0	1
chr3L	6563108	6568668	NC3L10	5.56	+	0.217587	0.241503	0.226398	0.314512	0	0	0	158	1	0	0	204	1	0	68	112	0	101	0	84	63	84	0	239	0	118	0	437	0	0	0	168	0	0	0	88	0	0	0	0	0	0	0	0
chr3L	7634412	7639796	NC3L11	5.384	+	0.283751	0.224513	0.233798	0.257939	255	2	0	225	1	70	0	2	0	59	0	105	0	0	0	0	0	101	0	121	59	56	56	141	0	47	1	0	0	0	71	0	0	6	0	0	0	0	0	0
chr3L	7719955	7725294	NCM3L16	5.339	-	0.277341	0.233333	0.248876	0.240449	64	148	126	123	2	2	46	159	0	57	56	93	0	128	0	230	133	171	247	330	151	236	127	557	45	116	0	157	0	0	0	220	0	0	0	0	0	0	0	0
chr3L	7996959	8003270	NC3L12	6.311	+	0.281844	0.198194	0.182826	0.337136	10	0	0	132	1	2	0	55	20	33	30	3	0	0	0	254	172	0	0	328	0	173	0	593	0	0	59	59	0	0	0	247	0	539	0	6	0	0	0	0
chr3L	8102972	8108360	NC3L13	5.388	+	0.275561	0.251995	0.22583	0.246613	109	0	0	82	37	124	86	5	57	55	53	363	108	0	25	296	181	184	48	703	169	308	0	92	30	73	103	318	0	0	0	83	0	0	0	633	0	0	0	0
chr3L	8138600	8144344	NC3L14	5.744	+	0.245953	0.220017	0.249434	0.284595	0	130	307	378	45	125	104	364	111	65	68	499	0	13	0	203	207	251	55	831	30	24	63	562	0	47	0	247	0	65	0	51	0	0	0	2	0	0	0	0
chr3L	8406069	8411114	NC3L15	5.045	+	0.262981	0.246928	0.232858	0.257233	335	201	204	354	1	59	86	256	148	1	154	263	181	113	247	619	262	738	106	1094	223	140	357	686	144	198	0	440	0	226	0	210	0	0	0	1399	0	0	0	0
chr3L	8432077	8438365	NCM3L17	6.288	-	0.318016	0.21641	0.205279	0.260296	101	202	12	697	0	70	0	890	57	150	129	265	319	35	0	750	297	760	65	1321	271	454	0	1084	260	259	187	527	66	121	0	64	0	0	632	515	0	0	0	0
chr3L	8563989	8569364	NC3L16	5.375	+	0.254836	0.260417	0.259673	0.225074	64	0	1	154	46	108	0	57	1	0	64	137	0	57	56	318	0	121	0	410	0	150	49	183	0	0	0	47	0	0	50	9	0	0	0	0	0	0	0	0
chr3L	10520346	10526474	NC3L17	6.128	+	0.288302	0.196769	0.173111	0.341818	0	172	0	260	2	1	44	108	0	54	18	53	94	81	65	158	162	310	39	729	51	134	28	405	11	124	0	678	0	51	0	68	0	0	0	1308	0	0	0	0
chr3L	10651185	10656809	NCM3L18	5.624	-	0.312533	0.184533	0.166578	0.336356	0	149	0	283	0	71	0	273	19	0	0	411	0	0	60	389	0	132	22	666	70	196	38	786	0	140	0	300	57	0	0	281	0	0	0	1	0	0	0	0
chr3L	11112374	11117843	NCM3L19	5.469	-	0.30585	0.236929	0.205667	0.251554	0	69	56	292	189	80	126	431	74	0	0	176	121	2	46	35	102	317	99	380	0	276	107	246	0	59	61	273	0	0	0	0	0	0	0	1	0	0	0	0
chr3L	11542350	11549303	NCM3L20	6.953	-	0.291199	0.203911	0.20046	0.304429	0	0	77	364	1	65	0	113	0	1	0	273	190	73	65	351	265	171	173	1098	164	152	62	1069	0	91	117	396	120	0	0	0	0	0	3	349	0	0	0	0
chr3L	12067631	12072936	NCM3L21	5.305	-	0.269506	0.227667	0.242556	0.260271	1	41	1	280	1	252	0	458	0	86	49	514	241	176	55	280	164	105	0	385	288	249	23	522	0	325	120	242	0	0	17	159	0	0	0	649	0	0	0	0
chr3L	12151214	12157059	NC3L18	5.845	+	0.274889	0.210058	0.22169	0.293363	12	56	78	529	114	77	66	395	0	131	57	484	110	488	60	635	76	555	132	878	57	454	154	840	0	124	4	405	71	122	0	120	0	0	0	352	0	0	0	0
chr3L	12505647	12514439	NCM3L22	8.792	-	0.291254	0.223359	0.242693	0.242693	0	2	0	71	51	0	265	170	52	131	185	250	72	188	0	397	197	59	13	760	187	136	133	357	0	70	0	134	0	65	0	0	0	0	716	4	0	0	0	0
chr3L	12854485	12859973	NCM3L23	5.488	-	0.29714	0.206959	0.206048	0.289852	60	117	171	741	76	0	0	407	0	0	73	227	68	195	0	167	66	176	0	746	28	0	121	553	63	0	196	322	115	114	0	0	0	0	0	0	0	0	0	0
chr3L	13494550	13502519	NC3L19	7.969	+	0.269009	0.257716	0.225972	0.247302	65	0	61	258	61	84	59	69	117	64	0	768	47	87	96	290	185	425	0	1201	126	189	216	523	173	0	56	311	0	125	16	200	435	0	0	0	0	0	0	0
chr3L	14697057	14702331	NC3L20	5.274	+	0.260284	0.186351	0.162085	0.39128	1	68	0	68	0	61	0	115	0	0	0	61	0	53	0	58	0	179	0	692	77	110	0	244	70	60	57	416	48	0	0	173	0	0	0	10	0	0	0	0
chr3L	14711139	14718359	NC3L21	7.22	+	0.299405	0.188617	0.194294	0.317685	100	66	63	609	35	40	71	646	53	135	189	271	1	255	68	797	295	518	105	1402	363	184	220	1168	116	98	0	696	0	128	0	366	0	0	0	2290	0	0	0	4
chr3L	14795357	14801128	NC3L22	5.771	+	0.295911	0.256757	0.227477	0.219854	0	0	27	198	5	58	1	183	107	0	0	91	24	0	0	236	187	128	61	218	70	97	36	462	0	0	0	248	33	0	0	27	0	0	0	1	0	0	0	0
chr3L	14825178	14832766	NCM3L24	7.588	-	0.256556	0.15562	0.184741	0.403083	0	0	0	0	0	0	0	6	0	0	0	2	0	0	0	1	1	1	0	5	0	0	0	0	1	0	0	0	0	0	0	9	0	0	0	0	0	0	0	0
chr3L	15390442	15396689	NCM3L25	6.247	-	0.293854	0.199424	0.18726	0.319462	107	46	0	212	3	0	0	30	0	0	0	180	67	0	0	106	143	111	0	456	0	0	0	294	0	0	0	171	0	0	0	87	0	713	0	0	0	0	0	0
chr3L	15589736	15597126	NC3L23	7.39	+	0.304695	0.186172	0.188608	0.320525	137	373	75	504	56	61	64	325	183	126	0	1172	341	221	59	1071	216	482	281	1627	304	185	174	2965	108	281	43	1082	172	0	188	585	3	0	0	1602	0	0	0	0
chr3L	16755009	16777451	NC3L24	22.442	+	0.295905	0.208216	0.201399	0.294479	266	823	313	3192	456	200	471	2079	605	673	701	3417	568	478	439	3754	1209	3067	810	7294	1023	2583	538	6114	644	1096	494	4255	405	917	485	1855	0	661	1274	4119	0	0	0	266
chr3L	16787755	16796282	NCM3L26	8.527	-	0.252111	0.236984	0.254925	0.25598	303	393	744	2281	119	224	463	1473	446	597	313	2400	78	367	162	1855	515	1249	736	2955	338	778	641	2646	181	84	113	612	161	148	170	330	0	333	0	722	0	0	0	0
chr3L	16890426	16898591	NC3L25	8.165	+	0.277737	0.207446	0.214181	0.300637	195	66	3	1099	9	69	2	746	198	68	0	912	152	6	236	1188	727	1185	373	2822	298	986	276	2599	99	296	436	1226	74	307	83	531	0	652	693	644	0	0	0	2
chr3L	16910774	16919861	NC3L26	9.087	+	0.295335	0.212698	0.198724	0.293244	62	56	61	383	4	19	61	177	0	0	0	172	24	246	68	226	113	221	56	686	364	117	71	548	52	177	65	508	0	0	51	235	0	0	0	5	0	0	0	0
chr3L	17751925	17763017	NCM3L27	11.092	-	0.270621	0.213648	0.215902	0.299829	156	0	117	803	57	2	65	585	304	65	126	1083	137	170	129	992	325	303	367	2312	297	491	268	2269	57	482	294	1238	65	147	54	436	744	585	0	1045	0	0	0	5
chr3L	17815634	17823094	NCM3L28	7.46	-	0.259885	0.22249	0.217799	0.299826	170	263	226	941	67	190	59	987	157	289	134	883	0	217	217	777	392	616	178	2526	524	456	406	1963	0	75	147	676	0	81	0	444	2	0	0	670	0	0	0	0
chr3L	18628502	18636969	NC3L27	8.467	+	0.301134	0.194615	0.181625	0.322626	0	213	0	119	1	1	6	197	60	145	0	0	1	59	54	442	190	179	64	609	72	333	0	436	80	89	58	164	39	124	69	166	2	0	0	1517	0	0	0	0
chr3L	18710889	18718711	NC3L28	7.822	+	0.256168	0.155567	0.184073	0.404193	0	0	0	2	0	0	0	2	0	0	0	0	0	0	0	0	0	0	0	6	0	0	1	5	0	0	0	1	1	0	0	1	0	0	0	1	0	0	0	0
chr3L	18872810	18878205	NC3L29	5.395	+	0.269274	0.233877	0.245923	0.250927	0	88	73	613	65	95	60	215	0	94	69	681	147	183	116	384	349	284	99	685	80	211	1	300	76	214	54	310	15	0	0	146	0	259	0	0	0	0	0	0
chr3L	19418290	19423957	NCM3L29	5.667	-	0.291461	0.22036	0.188779	0.2994	221	53	22	518	4	1	3	172	1	0	154	326	0	275	1	417	250	167	177	971	44	431	184	743	260	173	0	343	0	90	128	246	632	460	0	741	0	0	0	0
chr3L	19781133	19790268	NCM3L34	9.135	-	0.300131	0.194615	0.187938	0.317316	68	42	118	550	5	194	2	260	56	0	125	578	167	55	54	676	366	363	221	1898	69	209	240	1076	0	65	157	413	141	60	0	377	0	0	0	2152	0	0	0	0
chr3L	19882119	19895432	NCM3L35	13.313	-	0.296455	0.240874	0.251615	0.211056	248	356	52	1049	17	103	96	503	108	49	262	939	269	398	257	668	418	615	219	1496	486	529	459	1429	0	105	540	393	104	242	190	365	2	439	1	1054	0	0	0	0
chr3L	19897177	19907717	NCM3L36	10.54	-	0.28318	0.188312	0.189735	0.338772	75	122	61	942	0	0	46	509	45	0	0	642	427	122	88	1608	519	369	1	2932	477	431	182	2533	461	287	142	965	53	299	224	1217	666	1417	1737	4693	0	358	0	0
chr3L	20008692	20024458	NC3L30	15.766	+	0.307858	0.208283	0.216021	0.267838	426	70	165	1323	242	264	55	1435	258	329	202	1434	69	402	143	1933	428	652	269	2786	331	919	204	3507	76	252	188	877	260	58	166	521	684	1281	0	2806	1	0	0	2
chr3L	20311066	20316379	NC3L31	5.313	+	0.300903	0.220549	0.213963	0.264584	67	29	0	640	110	2	36	50	59	0	122	164	0	163	31	437	259	261	55	531	0	128	0	784	71	59	73	281	0	0	0	58	0	0	0	617	0	0	0	0
chr3L	20325165	20347694	NC3L32	22.529	+	0.290368	0.165069	0.185974	0.358589	1375	1439	1317	16796	649	848	1026	9131	1256	1868	926	22090	2817	3435	2055	34496	4910	8010	4676	69536	5647	7028	4737	64187	2805	3777	2852	36128	1123	2096	1398	15098	1121	6448	1835	29007	0	0	0	329
chr3L	20477117	20484311	NCM3L37	7.194	-	0.237109	0.226963	0.252536	0.283391	0	0	0	0	0	0	0	2	0	0	0	42	0	0	0	57	0	0	0	53	0	1	0	0	0	0	0	0	0	0	0	0	0	0	0	0	0	0	0	0
chr3L	20477123	20484335	NC3L33	7.212	+	0.2831	0.252599	0.227367	0.236933	0	0	0	1	0	0	0	0	0	0	0	0	0	0	0	113	0	1	0	166	74	4	0	1	0	72	0	58	0	0	0	112	0	0	0	575	0	0	0	0
chr3L	20833148	20838549	NC3L34	5.401	+	0.291559	0.223066	0.216586	0.268789	0	22	1	116	49	1	0	232	64	21	0	345	142	0	0	193	0	49	27	357	94	0	0	467	66	0	0	164	0	0	0	128	417	0	0	370	0	0	0	0
chr3L	20939892	20947911	NCM3L38	8.019	-	0.254115	0.22182	0.216708	0.307357	1	79	76	238	0	150	107	122	0	178	0	257	0	109	0	150	54	485	114	647	0	189	45	794	51	0	51	316	178	59	4	236	0	0	0	1251	0	0	0	0
chr3L	21043274	21051600	NC3L35	8.326	+	0.280893	0.215204	0.185781	0.318122	0	53	1	80	1	0	0	74	1	0	95	241	0	88	0	171	191	0	76	211	2	5	0	538	71	0	0	295	0	0	0	107	0	0	0	540	0	0	0	0
chr3L	21123104	21128963	NCM3L39	5.859	-	0.266212	0.201365	0.201365	0.331058	0	0	0	56	0	0	1	244	0	0	0	411	0	121	0	447	0	116	213	270	0	115	0	363	111	177	0	120	0	57	0	60	0	0	0	722	0	0	0	0
chr3L	22749843	22761387	NC3L37	11.544	+	0.307146	0.195063	0.198701	0.299091	1	225	14	451	73	91	45	389	113	137	188	685	126	141	191	1374	478	569	373	2636	211	568	180	2082	193	124	125	913	71	79	0	308	2	740	351	2275	0	0	0	0
chr3L	22794708	22799973	NCM3L40	5.265	-	0.311622	0.228826	0.193695	0.265856	288	164	159	541	49	282	60	120	123	412	51	821	242	810	45	1099	473	428	327	1897	211	527	56	1452	177	556	56	827	240	64	57	693	580	369	0	2673	0	0	0	577
chr3L	23089729	23095305	NCM3L41	5.576	-	0.323651	0.185942	0.195446	0.294961	284	241	84	591	130	2	122	622	64	61	115	496	194	164	114	838	321	326	231	987	223	363	297	1218	0	118	107	630	224	0	51	324	0	1	1	389	0	0	0	0
chr3L	23359057	23364606	NCM3L42	5.549	-	0.232432	0.232252	0.240901	0.294414	0	0	0	2	0	0	0	0	0	1	0	1	0	1	0	3	0	1	1	0	0	1	0	2	0	0	1	0	0	0	0	0	0	0	1	0	0	0	0	0
chr3L	23437942	23444501	NCM3L43	6.559	-	0.23628	0.193902	0.217226	0.352591	0	0	0	1	0	0	1	1	0	0	0	0	0	0	0	1	0	0	0	7	0	4	0	4	0	1	0	3	1	0	0	2	0	0	0	0	0	0	0	0
chr3L	23584085	23589578	NC3L38	5.493	+	0.314707	0.160539	0.186749	0.338005	0	0	0	0	0	0	0	1	0	0	0	0	0	0	0	75	76	0	0	165	0	0	0	0	0	0	0	0	0	0	0	66	0	0	0	0	0	0	0	0
chr3L	23915312	23922329	NC3L39	7.017	+	0.234112	0.198205	0.219436	0.348247	0	0	0	1	0	0	1	0	0	0	1	3	0	0	0	3	0	0	0	2	0	0	3	8	0	0	0	5	0	0	0	1	0	0	0	0	0	0	0	0
chr3L	24085350	24090824	NC3L40	5.474	+	0.307215	0.170959	0.168767	0.353059	0	0	0	102	0	0	0	66	26	0	43	183	0	0	0	228	0	74	0	395	157	80	0	508	62	0	0	174	81	0	0	130	0	0	0	687	0	0	0	0
chr3L	24168846	24176119	NC3L41	7.273	+	0.379984	0.252131	0.137476	0.23041	1565	1986	600	13386	1352	1255	456	7790	1963	2414	630	8748	2445	4088	901	13487	4721	8326	1128	32838	3735	5612	931	19284	2115	1775	872	10978	1726	1272	157	6296	5497	1757	7	17953	561	0	0	1
chr3L	24168877	24176096	NCM3L44	7.219	-	0.231025	0.137258	0.250693	0.381025	0	141	0	912	4	1	0	557	0	0	3	973	1	0	59	1347	120	221	124	2861	0	198	251	1766	121	76	151	964	0	0	72	313	0	0	1047	1346	0	0	0	0
chr3L	24225404	24232487	NCM3L45	7.083	-	0.278938	0.152174	0.171796	0.397092	0	0	0	434	3	77	1	56	71	91	66	384	162	117	0	899	82	17	133	1132	121	208	286	1555	68	0	0	421	0	53	0	240	0	0	0	0	0	0	0	0
chr3L	24233035	24239269	NC3L42	6.234	+	0.269286	0.131997	0.197273	0.401443	0	0	0	57	0	0	0	69	0	0	0	159	0	0	0	124	67	55	16	289	0	63	0	422	0	0	0	265	0	0	0	132	0	0	0	11	0	0	0	0
chr3L	24348352	24368601	NC3L43	20.249	+	0.28237	0.186815	0.192691	0.338123	121	50	175	776	122	226	73	722	110	73	137	1271	96	533	240	2222	389	1061	441	4852	449	851	597	3705	116	209	282	1371	56	264	77	1106	0	658	0	4267	0	0	0	0
chr3L	24395837	24402941	NC3L44	7.104	+	0.284729	0.180155	0.195496	0.33962	54	0	59	252	70	0	111	243	67	0	112	329	104	29	66	152	30	94	119	400	4	273	0	427	206	0	82	460	0	0	48	115	0	0	0	0	0	0	0	1
chr3L	24463717	24470959	NCM3L46	7.242	-	0.235814	0.216209	0.242303	0.305674	0	0	0	0	0	0	0	0	0	0	0	0	0	0	0	0	0	0	0	2	1	0	0	0	0	0	0	1	0	0	0	0	0	1	0	1	0	0	0	0
chr3L	24927287	24932898	NC3L46	5.611	+	0.264612	0.198503	0.21846	0.318425	0	0	0	50	0	1	0	0	0	0	0	178	96	0	0	1	1	48	0	78	68	0	0	3	0	0	0	1	0	0	0	0	0	0	0	0	0	0	0	0
chr3L	24978514	24989520	NC3L47	11.006	+	0.259562	0.184428	0.20387	0.35214	0	0	0	47	0	0	0	231	0	0	0	242	0	99	0	281	145	184	0	347	44	72	0	755	71	102	0	348	83	1	0	0	0	0	0	0	0	0	0	0
chr3L	25109345	25115058	NC3L48	5.713	+	0.345992	0.186384	0.198285	0.269338	1	61	187	1451	58	117	1	892	0	52	121	939	12	355	241	826	180	298	180	2051	469	651	235	1057	81	285	56	684	158	327	0	309	5	0	0	1505	0	0	0	0
chr3L	25202303	25207599	NC3L49	5.296	+	0.284123	0.152162	0.203511	0.360204	0	0	0	0	0	0	0	1	0	0	0	0	0	0	0	59	0	0	0	53	0	0	0	0	0	0	0	0	0	0	0	0	0	0	0	0	0	0	0	646
chr3L	25567858	25574746	NC3L50	6.888	+	0.231238	0.217884	0.244448	0.306431	0	0	0	0	0	0	0	0	0	0	0	0	0	0	0	0	0	0	0	1	0	0	0	0	0	0	0	0	0	0	0	1	0	0	0	0	0	0	0	0
chr3L	25599753	25605261	NC3L51	5.508	+	0.268833	0.159194	0.177528	0.394445	69	1	67	814	0	1	0	362	25	16	58	323	34	277	59	633	0	209	62	2387	196	230	261	2101	0	184	173	931	0	0	0	554	0	679	562	726	0	0	0	2
chr3L	25687554	25693139	NC3L52	5.585	+	0.249552	0.171679	0.179914	0.398854	0	0	0	0	0	0	1	3	0	1	0	4	0	3	1	2	0	1	0	6	1	2	1	4	1	1	0	2	0	0	0	0	0	1	0	2	0	0	0	0
chr3L	25831172	25837752	NC3L53	6.58	+	0.272603	0.19222	0.155296	0.379881	1	0	0	1	0	0	0	1	0	0	0	0	0	2	0	2	0	0	0	9	2	0	1	8	1	0	0	1	0	1	1	0	0	0	0	0	0	0	0	0
chr3L	25863173	25869105	NCM3L48	5.932	-	0.254677	0.151694	0.181696	0.411933	0	0	0	3	0	0	0	1	0	0	0	1	0	0	0	68	0	0	41	77	0	0	0	65	0	0	0	58	0	0	0	0	0	0	0	2	0	0	0	0
chr3L	25896490	25903747	NC3L54	7.257	+	0.235464	0.215349	0.242215	0.306972	0	0	0	0	0	0	0	0	0	0	0	0	0	0	0	0	0	0	1	33	0	0	0	2	0	0	0	0	0	0	0	0	0	0	0	0	0	0	0	0
chr3L	26001278	26012733	NCM3L49	11.455	-	0.299319	0.157036	0.178509	0.365136	73	49	1	241	1	0	0	335	77	207	136	540	60	162	92	459	246	155	107	1233	269	334	170	1452	195	69	0	557	1	56	0	343	0	0	4	10	0	0	0	0
chr3L	26359845	26365935	NC3L55	6.09	+	0.245608	0.187654	0.211131	0.355607	0	0	0	1	0	0	0	1	0	0	0	3	0	1	0	5	0	0	0	2	0	0	0	4	0	0	1	1	0	0	0	0	0	0	0	0	0	0	0	0
chr3L	26380772	26386174	NCM3L50	5.402	-	0.237276	0.196928	0.223024	0.342773	0	0	0	1	0	1	0	0	0	0	0	0	0	0	0	2	0	1	0	3	0	0	1	3	2	0	1	0	0	0	0	2	0	0	0	0	0	0	0	0
chr3L	26528043	26533386	NC3L56	5.343	+	0.252058	0.155501	0.177769	0.414671	0	0	0	0	0	0	0	0	0	0	0	0	0	0	0	1	0	0	0	2	0	1	0	7	1	0	0	0	0	0	0	4	0	0	0	1	0	0	0	1
chr3L	27068839	27074216	NCM3L51	5.377	-	0.356266	0.135366	0.165303	0.343064	0	0	0	0	0	0	1	0	0	0	0	0	0	0	0	51	0	0	0	120	55	0	0	170	0	0	0	0	0	0	0	0	0	0	0	0	0	0	0	0
chr3L	27172349	27180684	NC3L57	8.335	+	0.274232	0.172385	0.171785	0.381598	109	40	0	245	0	2	0	123	1	66	0	252	70	62	55	171	0	255	24	851	0	0	1	497	94	27	108	223	0	0	0	0	0	0	0	631	0	0	0	0
chr3L	27333339	27348983	NC3L59	15.644	+	0.266858	0.184148	0.19968	0.349313	81	249	2	1277	25	52	36	507	147	213	130	926	459	423	1	1665	157	317	134	3804	384	220	256	2640	135	319	81	1392	138	207	143	916	0	932	0	1332	0	0	0	0
chr3L	27368591	27387848	NC3L60	19.257	+	0.25849	0.183041	0.212639	0.34583	26	69	57	902	65	88	109	784	128	62	223	1889	97	427	49	1361	366	779	384	3680	230	351	247	3329	65	357	497	2501	17	73	172	619	0	0	0	1124	0	0	0	642
chr3L	27393834	27401147	NC3L61	7.313	+	0.265108	0.186628	0.178425	0.369839	56	281	38	550	0	29	35	363	0	1	0	604	0	341	49	516	89	2	0	1324	23	214	67	1770	62	217	118	864	53	85	0	302	0	0	0	945	0	0	0	0
chr3L	27402559	27410057	NC3L62	7.498	+	0.259101	0.163488	0.180557	0.396853	0	0	50	101	0	0	0	3	0	0	0	71	0	1	0	109	0	91	0	353	0	65	0	74	0	0	72	0	0	0	1	0	0	0	0	462	0	0	0	0
chr3L	27411125	27421223	NC3L63	10.098	+	0.249827	0.195861	0.194475	0.359838	0	66	3	431	1	60	114	446	106	0	109	636	121	93	73	619	302	253	266	2386	80	234	88	1628	129	59	261	1024	0	76	0	560	0	0	0	877	0	0	0	0
chr3L	27431589	27442688	NC3L64	11.099	+	0.253243	0.172613	0.195495	0.378649	0	0	0	1	0	0	0	55	0	0	5	67	0	0	0	154	68	1	1	195	0	0	72	271	0	0	0	106	32	0	0	0	0	1	0	599	0	0	0	0
chr3L	27590296	27596083	NC3L69	5.787	+	0.263994	0.162232	0.193158	0.380615	0	1	0	0	0	0	0	1	0	0	0	0	0	0	0	0	0	0	0	0	0	0	0	0	0	0	0	0	0	0	0	0	0	0	0	0	0	0	0	0
chr3L	27671407	27677699	NC3L72	6.292	+	0.328301	0.205466	0.165422	0.30081	6	2	0	6	3	1	0	3	2	0	0	3	1	4	0	5	3	8	0	14	9	3	2	15	1	0	2	5	0	0	0	2	0	0	0	0	0	0	0	0
chr3L	27915733	27921701	NCM3L57	5.968	-	0.231195	0.231195	0.237728	0.299883	0	0	0	0	0	0	0	1	0	0	0	0	0	0	0	1	0	0	0	0	0	0	1	0	0	0	0	1	1	0	1	0	0	1	0	0	0	0	0	0
chr3L	27966110	27980786	NCM3L58	14.676	-	0.284186	0.198065	0.20556	0.312189	1225	644	637	4918	600	670	313	4003	1041	644	651	4388	1560	1452	761	6657	2853	3515	1111	15446	2340	3616	2264	15771	1344	2247	821	7838	755	760	655	4091	1930	3101	1913	13576	1	1	0	484
chr3L	27991096	27996213	NCM3L59	5.117	-	0.249902	0.162173	0.224893	0.363032	54	26	0	326	55	61	44	41	0	0	183	438	0	0	0	532	135	32	369	658	59	129	93	1337	0	0	134	209	0	0	1	116	0	0	0	1179	0	0	0	0
chr3L	27998643	28012009	NCM3L60	13.366	-	0.28331	0.169372	0.202439	0.344879	117	1	0	946	1	2	0	319	11	106	126	626	70	78	111	901	309	186	141	1867	102	63	10	2047	124	231	77	841	0	105	49	933	612	1	0	1068	0	0	0	1
chr3L	28058692	28064749	NC3L76	6.057	+	0.250413	0.170518	0.191812	0.387257	0	0	1	2	0	1	0	4	1	0	1	3	0	0	1	1	0	1	0	3	3	0	2	7	0	0	0	5	0	0	0	4	0	0	0	0	0	0	0	0
chr3L	28072127	28079669	NC3L77	7.542	+	0.248442	0.169826	0.189712	0.392019	0	0	0	1	1	0	0	13	0	0	0	1	0	0	0	1	1	0	0	1	7	1	0	11	0	0	0	1	0	0	0	0	0	0	0	0	0	0	0	0
chr3L	28093414	28099601	NCM3L61	6.187	-	0.261151	0.172592	0.190207	0.37605	1	0	0	85	0	0	0	4	0	0	0	1	0	0	0	64	0	0	1	174	0	0	0	8	0	2	0	0	2	0	0	0	0	0	0	604	0	0	0	0
chr3R	603475	609792	NC3R1	6.317	+	0.240108	0.199747	0.220006	0.340139	2	1	1	7	1	0	1	0	0	4	1	11	2	1	1	4	6	4	2	15	1	2	3	13	0	1	71	10	1	0	2	10	0	0	0	0	0	0	0	0
chr3R	805744	812885	NCM3R1	7.141	-	0.244049	0.175021	0.192243	0.388687	0	0	2	2	0	1	0	1	0	0	0	3	0	0	2	1	0	1	1	3	0	0	0	4	0	0	0	0	0	0	0	0	0	0	0	2	0	0	0	0
chr3R	963811	970592	NC3R2	6.781	+	0.241669	0.175464	0.190062	0.392804	0	0	0	1	0	0	0	1	0	0	0	2	0	0	0	0	0	0	0	2	0	1	0	5	0	0	0	4	0	0	0	0	0	0	0	1	0	0	0	0
chr3R	991470	1005577	NCM3R2	14.107	-	0.244471	0.174157	0.191097	0.390275	0	0	0	2	0	0	0	1	0	0	0	2	0	0	0	1	0	0	53	4	0	1	0	6	0	0	0	6	0	0	0	0	0	0	0	0	0	0	0	0
chr3R	1146899	1153288	NCM3R3	6.389	-	0.240689	0.19421	0.217058	0.348044	0	1	1	2	0	0	0	2	0	0	0	3	0	0	0	51	1	2	0	9	0	1	0	7	0	1	0	4	0	0	1	0	0	0	0	0	0	0	0	0
chr3R	2137748	2143703	NCM3R4	5.955	-	0.26679	0.161014	0.183177	0.389019	1	0	0	0	0	1	0	1	0	0	2	1	0	0	0	131	0	1	1	9	4	1	0	7	0	0	0	3	0	0	0	0	1	534	0	0	0	0	0	0
chr3R	3050652	3057994	NC3R5	7.342	+	0.238867	0.220618	0.243633	0.296881	0	1	0	0	0	0	0	0	0	0	0	0	0	2	0	0	0	0	0	1	0	0	0	1	0	1	0	2	0	0	1	0	0	0	0	1	0	0	0	0
chr3R	3505867	3512739	NCM3R5	6.872	-	0.29856	0.187691	0.176197	0.337553	0	0	55	333	1	1	55	80	0	0	0	343	0	96	18	291	50	32	53	974	123	121	60	630	64	54	56	498	0	0	1	187	570	0	0	685	0	0	0	0
chr3R	3514302	3522863	NCM3R6	8.561	-	0.23032	0.219341	0.225531	0.324807	0	35	3	311	0	4	87	380	55	120	239	819	120	0	112	655	182	291	55	1240	139	364	173	933	59	196	67	850	0	130	55	769	660	6	0	659	0	0	0	0
chr3R	3526186	3571858	NCM3R7	45.672	-	0.270269	0.18939	0.245966	0.294375	0	0	64	234	1	111	0	104	0	0	0	203	89	0	0	162	64	127	0	297	1	74	22	347	8	72	0	299	120	0	0	98	0	0	0	0	0	0	0	0
chr3R	3576476	3582558	NCM3R8	6.082	-	0.284564	0.182476	0.173599	0.359362	1	0	71	798	68	0	1	144	69	0	0	1057	174	257	134	1087	11	165	469	2480	175	313	119	1960	187	208	0	1438	124	34	0	230	935	0	0	536	0	0	0	2
chr3R	3603009	3609404	NC3R6	6.395	+	0.237649	0.137899	0.251094	0.373358	0	0	0	3	0	0	0	0	0	0	0	1	0	0	0	0	0	0	0	53	0	0	1	1	0	0	0	0	0	0	0	1	0	0	0	0	0	0	0	0
chr3R	3603561	3608907	NCM3R9	5.346	-	0.38358	0.247428	0.133533	0.235459	0	0	1	3	0	0	1	0	0	0	0	1	0	3	0	1	1	2	2	2	0	2	0	3	0	0	1	3	0	1	0	1	0	0	0	2	0	0	0	0
chr3R	3864353	3877465	NC3R7	13.112	+	0.278045	0.172806	0.191108	0.358042	603	827	590	3889	303	117	246	1918	775	647	335	4381	654	1163	631	6447	1877	2288	1632	9253	1184	2909	1322	10724	1117	1273	1087	5368	582	409	575	2701	801	1857	1101	2052	0	1	0	0
chr3R	4382114	4389767	NC3R8	7.653	+	0.299451	0.235824	0.217141	0.247583	0	139	1	805	236	54	160	258	54	97	61	778	129	184	115	531	219	299	342	1141	152	190	219	699	64	252	133	231	107	135	186	175	0	4	2	340	0	0	0	0
chr3R	4665870	4671616	NC3R9	5.746	+	0.292674	0.183922	0.204629	0.318775	1	0	0	194	0	0	0	7	63	0	0	323	0	107	51	82	78	0	0	665	32	58	0	468	0	63	74	211	0	0	0	55	0	0	0	0	0	0	0	0
chr3R	4686940	4692133	NC3R10	5.193	+	0.302657	0.200039	0.189834	0.30747	0	0	0	124	3	0	0	2	55	0	1	276	0	33	90	88	75	21	0	119	0	0	0	262	0	0	0	169	0	0	1	130	0	0	0	0	0	0	0	0
chr3R	4786379	4794996	NCM3R10	8.617	-	0.272221	0.243328	0.230332	0.254119	86	494	52	977	76	194	85	646	75	145	113	1110	449	358	53	934	352	570	374	1664	189	337	103	1522	0	133	135	283	120	97	0	474	5	0	0	1148	0	0	0	0
chr3R	4937801	4943356	NC3R11	5.555	+	0.312995	0.202304	0.196544	0.288157	31	65	56	71	1	7	60	114	0	125	0	1	62	0	0	165	97	111	0	337	25	76	0	154	0	0	0	0	0	0	0	0	0	0	0	0	0	0	0	0
chr3R	6148377	6158408	NC3R12	10.031	+	0.285088	0.222289	0.219797	0.272827	0	92	0	480	145	2	70	466	67	89	121	390	1	130	0	309	175	178	282	1273	130	263	56	824	53	286	78	238	0	156	0	223	0	695	0	2	0	0	0	0
chr3R	6167095	6172104	NC3R13	5.009	+	0.294012	0.221557	0.196407	0.288024	73	479	55	712	65	62	313	317	1	56	201	580	79	1	82	1272	140	378	209	897	47	313	55	784	62	50	68	183	0	69	111	288	0	0	0	0	0	0	0	0
chr3R	6389836	6403972	NCM3R12	14.136	-	0.301408	0.204428	0.205135	0.289029	88	63	124	524	5	73	63	284	135	171	128	184	20	177	186	876	792	274	205	1679	60	396	119	1625	319	257	162	861	138	23	136	353	3	0	0	0	0	0	0	0
chr3R	6407874	6416634	NC3R14	8.76	+	0.301564	0.193243	0.186851	0.318343	0	204	72	631	0	10	0	124	1	0	84	394	149	60	1	643	53	140	3	1386	3	229	259	1266	0	321	138	1211	0	0	176	235	9	449	0	1756	0	0	0	0
chr3R	6420010	6430563	NC3R15	10.553	+	0.277241	0.205704	0.189596	0.327459	66	179	52	1241	78	189	64	853	91	118	58	1249	0	150	32	1282	288	347	183	2700	331	530	1	1789	64	311	194	1594	0	393	0	909	0	1032	0	1484	0	0	0	0
chr3R	6588067	6593118	NCM3R13	5.051	-	0.283848	0.195566	0.185075	0.335511	0	0	0	184	2	0	0	2	0	0	0	130	0	54	3	0	134	66	0	424	0	0	0	130	0	0	0	232	0	0	0	6	0	515	0	0	0	0	0	0
chr3R	6628312	6638796	NCM3R14	10.484	-	0.282499	0.220029	0.217644	0.279828	351	88	135	821	304	54	151	688	103	124	60	812	282	193	0	976	220	559	433	2159	42	338	480	1320	185	64	68	897	235	233	148	365	0	8	0	882	0	0	0	0
chr3R	7498320	7503322	NCM3R15	5.002	-	0.280232	0.202878	0.192285	0.324605	0	43	1	190	9	1	0	4	0	119	0	207	0	0	86	194	263	58	148	563	128	66	8	221	33	0	0	258	0	0	47	76	0	3	0	1211	0	0	0	0
chr3R	7695851	7703423	NCM3R16	7.572	-	0.237687	0.222501	0.253136	0.286676	0	0	0	281	0	0	0	0	0	0	0	1	0	0	0	0	0	0	1	0	0	0	0	109	0	0	0	0	0	0	0	0	0	0	0	672	0	0	0	0
chr3R	7695864	7703399	NC3R16	7.535	+	0.286757	0.253052	0.22293	0.237261	0	0	0	0	0	0	0	0	0	0	0	0	0	0	0	0	0	0	0	1	0	0	0	0	0	0	0	0	0	0	0	0	0	0	0	0	0	0	0	0
chr3R	7729517	7737313	NCM3R17	7.796	-	0.256509	0.155316	0.184173	0.404002	0	1	0	1	0	0	0	1	0	0	0	2	0	1	0	3	0	0	0	24	0	0	0	60	0	0	1	62	0	0	1	1	0	0	0	294	0	0	0	0
chr3R	7933888	7958945	NCM3R18	25.057	-	0.308444	0.199497	0.195147	0.296911	122	356	343	1552	157	225	173	827	60	233	71	1737	621	358	415	1843	618	1396	398	3487	781	1059	457	2613	107	376	280	1812	112	412	51	646	1084	552	662	1043	0	0	0	1
chr3R	8110723	8119234	NC3R17	8.511	+	0.278665	0.209352	0.205357	0.306626	0	57	56	241	63	56	49	371	32	270	115	877	249	59	175	792	312	734	340	1550	541	451	218	1903	74	351	176	1077	47	239	93	391	0	330	0	2061	0	0	0	1
chr3R	8120603	8126814	NC3R18	6.211	+	0.28284	0.227946	0.229556	0.259659	0	0	1	277	1	50	66	189	18	56	127	165	85	250	0	506	190	21	149	580	0	122	57	622	0	105	0	195	0	0	93	134	0	0	0	0	0	0	0	0
chr3R	8236854	8242973	NCM3R19	6.119	-	0.302941	0.214869	0.205556	0.276634	17	0	28	246	0	1	0	216	1	50	0	100	61	53	0	71	0	188	0	94	119	239	1	249	0	0	57	253	0	71	0	0	0	0	0	1	0	0	0	0
chr3R	8244352	8250217	NC3R19	5.865	+	0.293386	0.203205	0.22315	0.280259	0	0	70	288	0	1	0	55	0	113	0	129	0	0	54	130	0	117	0	520	0	141	0	137	0	0	0	182	51	0	0	135	0	0	0	0	0	0	0	0
chr3R	8378965	8384364	NCM3R20	5.399	-	0.293519	0.210741	0.179259	0.316481	30	0	1	833	0	48	42	295	57	116	65	410	120	297	0	625	8	294	0	694	4	146	134	835	65	199	62	653	0	55	0	318	2	0	0	6	0	0	0	0
chr3R	8814632	8820018	NCM3R21	5.386	-	0.359569	0.212549	0.184518	0.243364	743	729	673	2345	812	366	246	1444	680	728	2	2235	746	1207	650	2222	2052	2602	551	3290	1350	2446	1056	4480	846	1488	287	1506	175	764	113	914	789	0	5	347	0	0	0	1
chr3R	8838557	8844946	NCM3R22	6.389	-	0.28169	0.223944	0.214397	0.279969	56	0	55	347	0	0	0	184	0	0	105	333	1	80	0	66	95	213	49	251	104	199	73	359	0	66	0	74	25	53	34	99	0	0	0	0	0	0	0	0
chr3R	8916227	8929496	NCM3R23	13.269	-	0.289827	0.20113	0.18847	0.320573	239	62	35	1082	1	2	2	466	239	112	48	484	0	0	114	695	292	605	147	1911	352	461	199	1735	69	291	131	1094	72	258	0	863	0	7	7	563	0	0	0	0
chr3R	9124218	9132482	NCM3R24	8.264	-	0.268845	0.194918	0.192257	0.343981	63	37	0	260	0	3	0	138	142	0	0	305	0	1	37	382	0	196	21	1141	90	0	62	607	39	0	108	200	0	0	0	378	0	0	0	2	245	0	0	0
chr3R	9153986	9160700	NCM3R25	6.714	-	0.289352	0.200894	0.189427	0.320328	68	0	62	76	0	0	0	49	42	0	58	285	0	37	53	66	47	52	60	405	118	59	58	275	77	0	0	90	0	134	0	127	0	0	588	8	0	0	0	0
chr3R	9226231	9231827	NCM3R26	5.596	-	0.256745	0.199393	0.192961	0.350902	66	1	62	301	0	0	0	221	0	0	38	59	0	48	52	196	1	0	0	574	49	243	0	431	0	0	0	234	85	0	0	99	0	0	0	507	0	0	0	0
chr3R	9342113	9351285	NC3R20	9.172	+	0.275482	0.202878	0.17715	0.344489	3	0	119	212	1	2	65	312	0	0	72	205	47	272	68	486	0	456	131	882	190	215	62	901	0	223	78	248	68	155	59	304	0	0	0	1896	0	0	0	0
chr3R	9356595	9362916	NC3R21	6.321	+	0.371718	0.18143	0.183012	0.263841	192	400	64	422	53	72	3	372	61	125	174	240	0	356	107	578	270	427	120	1335	0	138	119	735	149	0	222	184	0	63	0	142	561	635	435	9	0	0	0	0
chr3R	9445299	9452121	NC3R22	6.822	+	0.328301	0.235967	0.173531	0.262201	0	127	0	204	0	1	0	178	1	0	31	177	0	187	0	82	128	156	0	451	65	101	0	382	73	69	0	227	63	0	0	191	0	336	0	0	0	0	0	0
chr3R	9536046	9541558	NCM3R27	5.512	-	0.294214	0.250317	0.197714	0.257754	2	0	0	76	26	1	0	63	124	6	64	186	0	0	41	168	100	25	60	242	27	59	0	191	0	0	0	138	0	0	0	107	2	0	0	0	0	0	0	0
chr3R	9716611	9723086	NCM3R28	6.475	-	0.274089	0.249691	0.236257	0.239963	44	114	47	223	65	75	1	144	1	65	0	208	0	195	88	242	180	98	35	208	19	173	55	112	118	0	0	50	71	18	0	65	0	0	0	2	0	0	0	0
chr3R	9774324	9780368	NC3R23	6.044	+	0.263358	0.236559	0.23507	0.265012	63	110	0	134	155	59	0	199	52	73	50	495	188	134	0	242	164	606	50	652	322	184	0	282	69	0	176	54	0	62	0	66	0	0	0	0	0	0	0	0
chr3R	10312077	10325581	NCM3R29	13.504	-	0.270937	0.230877	0.227101	0.271085	61	150	191	782	8	218	138	909	1	197	209	1070	70	673	157	990	593	410	653	1198	466	305	120	1520	0	57	311	553	1	69	76	205	2	0	0	1321	0	0	0	0
chr3R	10333555	10341199	NC3R24	7.644	+	0.327142	0.2293	0.232178	0.21138	0	136	53	124	1	1	1	157	0	117	60	246	56	63	130	375	131	122	177	359	50	87	67	966	0	57	122	106	243	0	65	44	0	0	0	0	0	0	0	0
chr3R	10697718	10703427	NC3R25	5.709	+	0.25359	0.245709	0.266725	0.233975	0	138	53	433	3	4	0	120	71	157	8	324	84	45	121	104	240	294	96	431	100	91	13	101	0	0	0	223	0	0	0	0	0	0	0	778	0	0	0	0
chr3R	11751006	11756883	NCM3R30	5.877	-	0.313032	0.213508	0.22967	0.24379	297	245	327	1019	90	3	199	527	190	190	128	808	170	334	295	580	337	378	403	1511	496	136	411	1396	187	104	163	592	70	16	191	118	0	0	0	6	1	0	0	0
chr3R	11759634	11765569	NCM3R31	5.935	-	0.299865	0.217318	0.194912	0.287904	0	67	243	189	2	5	18	13	184	1	0	422	40	177	21	729	107	301	223	1649	61	345	199	730	74	311	209	763	0	59	2	197	0	393	0	1022	0	0	0	0
chr3R	11925694	11931903	NCM3R32	6.209	-	0.267472	0.206924	0.205314	0.32029	1	0	54	170	54	65	1	6	59	0	0	68	0	0	46	301	1	122	52	270	45	40	61	74	0	0	0	52	69	0	0	51	0	6	0	671	0	0	0	0
chr3R	12629341	12636021	NC3R26	6.68	+	0.266128	0.236492	0.22796	0.269421	219	0	1	128	0	0	0	72	0	70	0	309	60	145	110	100	0	87	29	793	66	131	171	413	64	178	0	221	0	75	0	150	0	0	0	12	0	0	0	0
chr3R	13002840	13009025	NC3R27	6.185	+	0.267055	0.280634	0.261882	0.19043	0	108	35	124	43	29	0	148	0	0	44	298	51	70	0	53	0	168	0	59	100	51	203	6	0	0	0	0	0	0	0	48	0	0	0	366	0	0	0	0
chr3R	13019472	13026274	NC3R28	6.802	+	0.336469	0.214611	0.19462	0.2543	67	61	63	137	69	96	3	116	63	29	0	517	0	195	51	234	139	230	391	820	6	247	64	517	88	144	231	240	52	145	0	198	0	0	0	2	0	0	0	0
chr3R	13121934	13128527	NC3R29	6.593	+	0.228996	0.216864	0.223537	0.330604	125	102	12	453	0	61	0	304	49	53	19	851	166	183	224	826	105	523	0	1173	69	79	205	1044	66	354	0	513	58	51	95	344	0	0	0	1133	0	0	0	0
chr3R	13637543	13643207	NCM3R33	5.664	-	0.369462	0.200883	0.158694	0.270962	509	401	38	1588	202	236	5	670	217	413	291	1494	678	995	139	1658	1206	1276	657	3819	854	1576	607	2899	885	698	113	1559	199	125	14	688	2	806	1	2338	0	1	0	0
chr3R	13649019	13654296	NC3R30	5.277	+	0.323986	0.232095	0.217696	0.226222	211	130	133	804	1	70	39	426	121	96	48	500	184	144	196	595	590	507	115	756	171	139	304	858	141	119	113	304	0	0	0	192	0	10	0	14	0	0	0	156
chr3R	13686589	13694927	NC3R31	8.338	+	0.300156	0.22029	0.214414	0.26514	51	140	66	298	0	0	2	42	78	2	0	534	104	246	27	162	55	338	143	875	164	197	0	199	132	150	0	101	0	0	71	1	0	0	0	2	0	0	0	0
chr3R	14642724	14649063	NCM3R34	6.339	-	0.308833	0.244479	0.198265	0.248423	63	191	78	1194	48	402	0	340	235	129	133	935	2	531	0	620	384	475	279	2400	193	359	233	1598	194	72	58	423	0	0	54	262	0	717	0	626	0	0	0	2
chr3R	14697731	14703550	NCM3R35	5.819	-	0.285395	0.25	0.227835	0.23677	82	26	56	382	0	1	2	229	119	67	0	236	0	218	112	520	0	238	179	552	0	65	51	551	71	16	44	253	0	54	0	1	0	0	0	316	0	0	0	0
chr3R	14762000	14780439	NC3R32	18.439	+	0.287907	0.194197	0.195662	0.322234	35	138	110	872	62	10	130	643	293	85	222	1482	47	375	68	1611	821	1021	141	3358	340	630	329	2710	350	475	240	1954	0	11	236	864	0	1341	0	1507	0	0	0	1
chr3R	14787341	14804069	NC3R33	16.728	+	0.273776	0.225895	0.224879	0.27545	439	854	259	2970	348	558	367	2315	543	756	297	3093	488	1132	513	3975	1808	2818	732	8017	1311	3306	675	7053	601	802	510	4035	374	391	126	1596	1352	905	1	8451	0	665	0	3
chr3R	15231459	15238113	NCM3R36	6.654	-	0.287453	0.207663	0.219985	0.284899	0	173	2	130	135	0	1	107	72	71	111	262	0	226	27	221	86	106	70	428	0	95	139	220	0	0	199	126	0	0	48	70	5	0	0	1	0	0	0	0
chr3R	15486854	15493422	NC3R34	6.568	+	0.257573	0.24844	0.252398	0.241589	140	0	78	243	1	36	62	117	1	0	46	353	68	2	67	108	58	110	0	469	46	21	1	326	0	0	54	50	0	0	44	54	0	0	0	8	0	0	0	0
chr3R	15839873	15846260	NC3R35	6.387	+	0.270038	0.216656	0.232311	0.280996	0	67	226	627	0	52	49	583	67	160	96	594	55	145	181	984	262	443	309	1657	462	424	48	899	0	71	0	521	0	75	0	90	0	0	0	622	0	0	0	0
chr3R	15977319	15983262	NC3R36	5.943	+	0.255215	0.252355	0.260094	0.232335	43	159	204	802	75	154	44	828	40	57	598	1259	77	255	52	648	321	474	301	927	257	657	486	1018	0	136	251	265	0	164	69	458	0	337	781	0	0	0	0	1
chr3R	16458378	16463598	NCM3R37	5.22	-	0.349358	0.223712	0.235396	0.191534	0	77	1	198	1	42	106	127	67	96	126	173	0	98	0	185	68	174	84	275	140	95	55	68	65	67	50	0	68	0	0	7	0	0	0	291	0	0	0	0
chr3R	16496165	16501385	NC3R37	5.22	+	0.293622	0.213944	0.214327	0.278108	1	112	195	236	47	84	49	197	211	133	54	655	0	181	49	242	0	414	372	956	260	190	0	703	0	195	0	292	0	54	42	259	0	0	0	1026	0	0	0	0
chr3R	17687020	17692359	NCM3R38	5.339	-	0.305805	0.22397	0.233146	0.237079	41	2	74	174	124	83	1	371	226	124	1	130	68	72	118	86	70	98	106	530	193	98	9	164	118	113	0	244	0	0	0	204	0	0	784	0	0	0	0	0
chr3R	18384388	18399200	NCM3R39	14.812	-	0.26632	0.224127	0.228921	0.280632	191	208	597	1678	2	62	4	1296	194	70	293	1780	205	699	251	1434	418	1360	460	2655	386	981	286	2623	332	311	190	1145	64	456	59	438	332	668	674	715	0	0	0	0
chr3R	18449244	18456489	NCM3R40	7.245	-	0.280983	0.195004	0.196798	0.327215	53	249	0	823	0	8	240	402	98	62	0	631	124	77	3	998	257	554	317	1760	0	463	367	1811	91	67	127	886	36	193	132	381	0	6	0	16	0	0	0	1
chr3R	18731858	18739539	NCM3R41	7.681	-	0.271934	0.224941	0.248243	0.254882	174	134	41	556	62	4	100	187	55	0	55	501	55	57	56	172	0	368	51	461	0	99	114	554	0	0	0	226	0	0	0	131	0	0	0	0	0	1	0	0
chr3R	18772842	18778222	NC3R38	5.38	+	0.264635	0.217989	0.205538	0.311838	0	45	0	327	65	0	0	59	0	53	0	521	0	53	55	202	49	42	0	565	0	0	0	438	0	59	0	164	0	0	122	159	0	2	0	7	0	0	0	0
chr3R	18783487	18788803	NC3R39	5.316	+	0.278164	0.208952	0.218544	0.294339	65	1	1	388	0	118	3	71	0	76	84	140	259	294	95	198	0	152	225	1105	127	200	0	275	54	225	63	169	72	184	0	300	0	0	0	327	0	0	0	0
chr3R	18800235	18807176	NC3R40	6.941	+	0.266494	0.203256	0.213915	0.316335	0	0	0	174	139	0	0	183	0	0	73	292	0	67	0	306	0	118	80	267	118	312	11	550	0	0	0	245	53	0	115	215	0	0	0	94	0	0	0	0
chr3R	19575173	19586929	NC3R41	11.756	+	0.282215	0.210343	0.208472	0.298971	1	83	36	380	55	0	0	60	64	1	1	753	172	162	159	857	60	133	65	1054	197	386	130	692	0	0	124	229	0	32	44	492	0	0	0	1039	0	0	0	0
chr3R	20539474	20549028	NCM3R42	9.554	-	0.281842	0.221769	0.209628	0.286761	0	1	62	583	0	7	0	234	51	0	150	398	0	63	109	200	54	294	127	694	143	286	190	710	0	53	59	634	60	195	47	242	0	427	620	323	0	0	0	1
chr3R	20960570	20976107	NC3R42	15.537	+	0.308598	0.222036	0.176535	0.29283	212	313	383	1409	105	172	4	640	153	245	130	825	266	387	171	1626	442	704	243	3126	258	866	426	3107	220	425	181	1245	353	309	0	635	0	337	32	1489	0	0	0	0
chr3R	21310083	21318002	NC3R43	7.919	+	0.361869	0.172854	0.138636	0.326641	29	73	70	248	56	1	70	6	0	21	0	356	175	47	50	759	4	269	33	519	255	211	60	984	65	128	113	475	0	124	0	172	602	1	0	411	0	0	0	0
chr3R	21323810	21328832	NCM3R43	5.022	-	0.277722	0.229743	0.169222	0.323313	0	47	0	256	2	0	0	90	0	0	0	95	54	78	61	534	0	93	0	464	193	64	0	508	0	0	0	432	0	0	60	167	3	0	687	5	0	0	0	0
chr3R	22070841	22078486	NCM3R44	7.645	-	0.292048	0.148182	0.200235	0.359534	211	0	81	231	0	72	0	111	64	100	0	698	0	31	0	363	64	257	26	866	124	139	54	339	0	166	0	131	0	0	0	235	0	498	0	5	0	0	0	0
chr3R	22179358	22184960	NC3R44	5.602	+	0.245047	0.220596	0.216848	0.317508	70	0	115	90	0	42	0	44	0	0	0	149	0	39	0	315	0	231	109	311	0	0	133	352	0	56	0	214	0	60	0	147	0	0	0	2	0	0	0	0
chr3R	22293857	22301747	NCM3R45	7.89	-	0.283107	0.198834	0.197947	0.320112	0	64	1	110	1	49	0	69	0	68	65	112	0	0	33	174	207	173	54	361	0	109	3	59	0	0	186	173	57	23	0	104	0	942	0	0	0	0	0	1
chr3R	22440296	22445905	NCM3R46	5.609	-	0.262745	0.238681	0.240998	0.257576	1	45	2	319	57	189	6	262	28	64	57	813	0	254	0	224	61	190	244	852	112	163	0	831	107	0	73	88	0	143	0	105	3	0	0	345	0	0	0	0
chr3R	23773241	23781234	NCM3R47	7.993	-	0.261446	0.255442	0.245559	0.237553	0	182	128	863	138	68	6	271	44	168	76	565	153	135	95	477	114	333	285	676	143	233	207	1275	0	165	40	628	253	0	49	199	0	3	0	2	0	0	0	0
chr3R	23805814	23810835	NCM3R48	5.021	-	0.337515	0.210275	0.197929	0.254281	0	0	64	323	1	1	51	219	99	0	0	120	185	73	0	310	36	261	68	474	193	155	59	545	0	125	74	402	20	0	43	331	0	0	0	382	0	0	0	0
chr3R	23952395	23957407	NCM3R49	5.012	-	0.273688	0.239976	0.251147	0.235189	0	53	50	371	84	5	9	216	114	109	44	103	33	0	277	2	112	146	255	495	3	269	1	652	133	0	176	116	0	12	0	164	0	0	0	0	0	0	0	0
chr3R	24060159	24066664	NC3R45	6.505	+	0.286044	0.173071	0.200123	0.340762	78	0	54	282	68	1	0	70	0	0	60	204	0	121	0	311	76	264	2	606	62	134	0	522	62	0	56	180	58	0	116	53	0	0	0	0	0	0	0	1
chr3R	24078405	24100080	NCM3R50	21.675	-	0.28234	0.195608	0.195839	0.326213	67	295	77	1675	57	71	202	794	107	128	59	878	206	594	0	1540	554	497	406	2427	507	703	204	2126	267	422	316	1369	0	52	258	762	0	0	0	370	0	0	0	0
chr3R	24242498	24249753	NC3R46	7.255	+	0.292999	0.260612	0.242282	0.204107	75	181	106	627	100	5	3	167	119	56	50	329	129	175	1	520	53	354	238	723	194	144	3	763	180	78	119	355	77	0	51	0	0	0	0	623	0	0	0	0
chr3R	24273373	24279168	NC3R47	5.795	+	0.242581	0.248965	0.246549	0.261905	235	86	80	718	34	261	216	884	109	101	181	792	340	355	223	1331	397	565	220	2033	110	542	353	1937	123	310	0	973	35	0	122	406	0	0	0	6	0	0	0	0
chr3R	24590293	24601869	NC3R48	11.576	+	0.270623	0.21655	0.199879	0.312948	213	48	3	1017	2	123	0	434	128	0	180	608	95	305	68	1626	208	914	160	2477	199	801	179	1717	185	189	267	1428	126	242	187	390	1	6	0	1952	0	0	0	3
chr3R	24640789	24646135	NCM3R51	5.346	-	0.258276	0.254348	0.263138	0.224238	13	59	0	132	0	1	0	130	82	25	0	54	0	0	56	46	0	0	36	199	0	64	52	49	0	62	0	0	0	0	0	0	0	0	0	0	0	0	0	0
chr3R	25250259	25260705	NC3R49	10.446	+	0.279027	0.249354	0.242271	0.229348	168	166	367	821	220	115	111	833	222	76	210	1178	184	199	297	783	390	692	304	1951	191	310	410	1651	132	300	57	477	58	136	109	440	0	0	0	1106	0	0	0	0
chr3R	25403496	25413817	NCM3R52	10.321	-	0.282407	0.203255	0.204999	0.309339	0	47	0	249	1	0	0	26	0	51	54	410	0	51	0	310	165	120	0	228	131	117	78	551	130	124	0	241	0	144	0	63	0	427	0	604	0	0	0	0
chr3R	25460316	25466907	NCM3R53	6.591	-	0.278064	0.187803	0.199181	0.334951	0	1	0	334	2	2	84	95	78	56	78	499	57	125	0	240	192	126	176	660	52	182	125	1222	0	111	0	413	0	0	0	0	0	0	0	496	0	0	0	0
chr3R	26488029	26497936	NCM3R54	9.907	-	0.26736	0.211546	0.209326	0.311768	31	39	0	123	0	5	0	265	0	0	138	264	62	118	1	202	1	588	0	644	114	59	0	679	0	1	159	252	58	0	0	54	0	0	0	690	0	0	0	0
chr3R	26499603	26506563	NCM3R55	6.96	-	0.265479	0.215055	0.209596	0.309869	118	69	0	290	1	4	47	87	0	1	170	279	120	51	70	210	157	301	59	1007	70	175	165	737	83	0	0	211	179	0	0	293	0	0	0	120	0	0	0	0
chr3R	26808205	26813971	NC3R50	5.766	+	0.268944	0.206693	0.212762	0.3116	53	0	115	122	1	1	29	208	1	0	0	89	28	233	0	173	60	110	1	279	77	127	0	135	0	0	0	212	0	46	0	122	0	0	0	522	0	0	0	0
chr3R	26884469	26891728	NC3R51	7.259	+	0.263361	0.22314	0.2	0.313499	51	59	2	173	2	7	0	229	0	2	68	465	0	22	0	536	0	244	129	955	38	262	253	588	72	32	0	428	54	52	0	388	0	0	0	1402	0	0	0	0
chr3R	27123723	27132332	NCM3R56	8.609	-	0.268409	0.242276	0.233101	0.256214	0	0	1	321	0	1	65	154	0	0	48	419	0	64	56	293	54	185	55	401	0	134	0	500	0	0	0	145	0	1	0	57	0	0	0	10	0	0	0	0
chr3R	27547810	27552908	NCM3R57	5.098	-	0.273779	0.223769	0.246715	0.255736	39	0	0	27	0	3	0	75	83	0	0	58	0	43	0	102	0	241	0	122	0	1	0	58	73	55	0	0	0	0	0	0	0	0	0	0	0	0	0	0
chr3R	27561707	27567818	NCM3R58	6.111	-	0.346041	0.209424	0.200098	0.244437	182	172	2	593	56	1	123	365	186	0	73	528	233	118	63	519	131	290	181	672	27	42	62	549	0	27	10	461	0	77	1	195	0	0	0	2	0	0	0	0
chr3R	28317488	28324852	NCM3R59	7.364	-	0.305635	0.251324	0.211405	0.231636	682	875	235	2975	146	561	231	1315	618	959	652	2963	374	1556	601	2614	1752	2730	1772	7193	1247	3070	1552	6251	661	598	403	2617	330	294	143	1311	0	739	644	2373	0	0	0	0
chr3R	28918872	28925536	NC3R52	6.664	+	0.292123	0.212753	0.206452	0.288672	72	169	203	649	182	171	2	395	119	168	183	703	36	299	0	360	326	679	232	1456	138	786	96	854	158	455	56	312	65	0	0	150	0	463	2	952	0	0	0	0
chr3R	28949926	28955221	NCM3R60	5.295	-	0.246035	0.248489	0.210725	0.294751	0	0	0	112	0	0	0	5	0	0	74	168	0	51	19	151	0	0	0	202	53	0	4	30	0	0	0	141	0	0	0	168	0	0	0	0	0	0	0	0
chr3R	29020484	29026087	NC3R53	5.603	+	0.30389	0.197894	0.203783	0.294433	0	0	71	225	0	0	1	12	0	70	56	300	0	47	50	104	1	54	0	338	13	252	64	590	0	0	0	170	58	0	0	57	0	2	0	0	0	0	0	0
chr3R	29481129	29486968	NCM3R61	5.839	-	0.241096	0.19863	0.244178	0.316096	64	175	12	557	1	44	1	120	0	0	0	612	47	157	71	395	130	231	158	986	124	196	122	1333	143	65	188	470	129	292	108	322	6	0	0	1951	0	0	0	0
chr3R	29773656	29788337	NC3R54	14.681	+	0.268083	0.21087	0.224084	0.296962	249	127	148	952	146	1	49	370	216	204	108	523	173	241	113	1157	97	454	349	1789	270	460	260	1782	108	307	69	1186	0	0	133	482	0	1484	2	3209	0	0	0	1
chr3R	29809575	29814898	NC3R55	5.323	+	0.250188	0.261082	0.244365	0.244365	1	1	0	105	111	44	0	5	0	67	58	55	0	28	47	0	0	33	67	198	0	63	53	209	0	135	39	0	56	0	0	73	0	3	0	0	0	0	0	0
chr3R	30361058	30366994	NC3R56	5.936	+	0.329459	0.217113	0.177531	0.275897	64	73	132	815	0	2	65	255	171	48	66	692	48	128	115	645	118	420	237	1373	130	355	0	1248	57	218	0	619	69	103	0	110	0	635	0	11	0	0	0	0
chr3R	30782676	30789263	NC3R57	6.587	+	0.295841	0.257741	0.214177	0.23224	186	73	0	1062	9	104	32	504	108	220	65	1132	238	276	0	1038	528	721	63	1511	122	401	176	1124	0	196	65	280	2	222	0	0	0	7	4	1227	0	0	0	0
chr3R	30878021	30886406	NCM3R62	8.385	-	0.292988	0.242189	0.240878	0.223945	35	151	1	251	0	95	76	345	62	129	0	339	0	41	1	195	0	75	219	102	106	91	108	369	69	50	69	302	63	38	0	66	0	620	0	0	0	0	694	0
chr3R	31074299	31081799	NCM3R63	7.5	-	0.281962	0.2537	0.227436	0.236902	0	2	0	145	0	1	0	1235	0	0	0	497	0	51	50	364	0	77	0	252	59	0	0	1628	0	79	0	423	0	0	0	59	0	0	0	683	0	0	0	0
chr3R	31074323	31081508	NC3R58	7.185	+	0.236571	0.22683	0.252574	0.284024	0	0	0	0	0	0	0	0	0	0	0	0	0	0	0	0	0	0	0	0	0	0	0	0	0	0	0	0	0	0	0	0	0	0	0	0	0	0	0	0
chr3R	31600548	31608005	NCM3R64	7.457	-	0.254224	0.236256	0.224457	0.285063	54	42	137	585	1	64	73	302	118	169	0	334	96	60	0	820	74	337	164	963	104	140	180	1283	0	337	169	569	113	61	1	247	0	4	423	1381	0	0	0	3
chr3R	31937180	31942299	NCM3R65	5.119	-	0.258984	0.219531	0.20918	0.312305	0	0	0	261	0	0	1	4	8	68	0	177	14	1	54	141	57	144	101	377	0	54	119	308	0	51	0	136	0	0	0	40	0	0	0	4	0	0	0	0
chr3R	31979557	31985760	NCM3R66	6.203	-	0.211638	0.212605	0.234526	0.341231	0	0	0	62	1	0	0	1	130	0	0	1	0	0	0	30	0	55	0	271	0	0	0	62	0	0	0	0	0	0	0	0	0	0	0	0	0	0	0	0
chr3R	32043606	32049701	NCM3R67	6.095	-	0.33481	0.162073	0.176509	0.326608	129	21	4	615	1	113	0	211	42	74	0	803	2	90	2	1028	387	467	66	1608	274	297	148	1620	147	294	0	1126	0	222	73	71	0	0	3	1339	0	1	0	0
chr4	35877	41225	NCM4_2	5.348	-	0.321182	0.191251	0.189381	0.298187	0	177	0	520	2	27	66	456	26	77	64	1029	0	169	47	905	113	383	0	1845	0	361	220	1545	78	0	0	827	55	123	0	429	0	0	1110	1367	0	0	0	0
chr4	45361	52364	NCM4_3	7.003	-	0.337093	0.188892	0.168332	0.305682	0	37	1	672	94	72	46	377	58	90	184	853	59	175	0	523	100	253	126	1397	263	142	0	1156	0	0	0	231	77	193	63	65	0	529	0	284	0	0	0	0
chr4	167558	174178	NC4_1	6.62	+	0.276393	0.169914	0.20148	0.352213	0	0	86	276	1	0	0	254	0	33	0	50	8	0	53	506	140	13	0	687	64	61	0	370	0	78	0	133	0	0	0	175	0	0	0	3	0	0	0	0
chr4	196884	201892	NCM4_4	5.008	-	0.329008	0.196047	0.179477	0.295468	191	58	0	799	189	69	0	395	0	124	0	698	60	127	0	484	115	254	81	1151	184	265	91	768	80	69	0	316	183	0	0	247	512	0	0	717	0	0	0	0
chr4	319338	334976	NCM4_5	15.638	-	0.298932	0.163246	0.165612	0.37221	0	53	63	293	1	3	0	64	69	1	0	145	255	82	62	827	180	614	67	1631	75	487	77	1256	145	17	1	592	0	77	0	198	3	0	0	635	0	0	0	0
chr4	539293	548044	NCM4_6	8.751	-	0.340151	0.17676	0.16202	0.321069	508	843	116	4789	42	85	150	2155	460	276	127	3904	346	1037	383	5217	1601	2519	611	13684	1635	1513	647	12276	819	1428	439	5016	323	475	135	2817	664	1014	654	9885	0	0	1	1
chr4	684733	690165	NC4_3	5.432	+	0.346033	0.150009	0.153322	0.350635	140	256	72	2176	63	174	2	966	77	103	1	1632	317	495	121	2476	809	1026	283	3788	1049	708	485	4935	244	586	183	3079	250	123	32	886	271	1758	0	1800	0	0	0	2
chr4	914659	921722	NCM4_7	7.063	-	0.337486	0.180351	0.180068	0.302095	64	84	85	428	60	1	69	262	76	116	228	513	314	55	124	571	542	310	109	689	255	242	59	778	318	199	0	432	28	70	77	78	0	6	0	0	0	0	0	0
chr4	1009915	1015504	NCM4_8	5.589	-	0.361896	0.152952	0.141503	0.343649	279	394	297	2812	220	365	399	973	366	352	252	1489	601	883	287	3967	1217	1990	554	6841	508	2513	539	5811	723	916	414	4547	738	785	138	2027	1058	3718	0	8271	0	0	0	586
chr4	1115049	1121601	NCM4_9	6.552	-	0.339997	0.172135	0.164963	0.322906	204	71	126	702	5	105	73	128	63	331	59	1211	527	479	97	820	565	559	207	1279	370	370	238	1774	60	241	463	834	0	203	225	494	3	2	0	1217	0	1	0	509
chr4	1219101	1226762	NC4_4	7.661	+	0.344297	0.159227	0.171104	0.325372	2	150	150	1638	245	47	67	560	132	124	0	1088	364	147	186	869	1029	593	192	3079	646	812	204	3310	223	330	134	1882	0	221	0	977	3	0	0	1397	0	0	0	0
chrX	56842	65351	NCX1	8.509	+	0.361222	0.254759	0.164277	0.219741	128	0	0	0	0	0	0	1	0	0	0	0	0	138	0	0	0	0	0	84	0	0	89	0	0	0	0	0	0	68	0	0	0	674	3	0	0	0	0	0
chrX	136696	141744	NCX2	5.048	+	0.305605	0.191919	0.197465	0.305011	44	0	0	247	0	192	1	120	16	51	121	282	67	0	66	292	142	233	0	312	17	169	54	346	128	134	194	124	0	0	0	115	0	0	0	0	0	0	0	0
chrX	382819	388250	NCMX4	5.431	-	0.276325	0.205633	0.195876	0.322165	0	63	0	6	0	68	0	4	0	56	1	82	79	0	0	145	112	0	0	357	0	35	34	415	0	59	67	113	0	45	0	54	0	4	0	726	0	0	0	4
chrX	399219	407531	NCMX5	8.312	-	0.305185	0.182606	0.207987	0.304222	60	164	2	373	0	3	71	7	57	198	0	117	0	60	27	565	121	194	68	503	298	129	68	602	71	61	0	451	0	190	61	180	0	404	0	321	0	0	0	0
chrX	408904	419302	NCMX6	10.398	-	0.285508	0.190499	0.201269	0.322723	113	202	146	853	2	85	18	346	200	224	116	623	191	229	82	748	130	497	340	2944	403	239	302	1641	66	413	192	1641	261	55	142	696	0	6	0	4867	0	0	0	0
chrX	428527	435708	NCX3	7.181	+	0.271512	0.239905	0.21359	0.274993	0	0	0	58	31	0	0	0	0	0	0	0	0	0	0	0	0	0	0	0	31	0	0	0	0	0	0	0	0	0	0	0	0	0	0	0	0	0	0	0
chrX	476258	487354	NCMX7	11.096	-	0.263044	0.233126	0.240155	0.263675	135	150	245	761	55	64	1	359	0	1	0	351	125	165	46	447	136	384	198	877	225	223	25	943	53	0	102	252	0	159	60	60	0	1	0	3	0	0	0	1
chrX	641152	646250	NCX4	5.098	+	0.272014	0.271426	0.248872	0.207688	71	0	76	157	0	1	0	102	0	0	1	108	51	0	0	0	0	163	43	95	68	127	0	154	56	68	0	169	129	0	0	0	0	0	0	0	0	0	0	0
chrX	800223	806280	NCMX8	6.057	-	0.252889	0.259822	0.243645	0.243645	236	207	113	592	1	5	6	116	0	122	104	468	83	76	53	525	193	212	112	761	102	425	1	612	0	184	106	275	128	66	1	247	0	0	0	436	0	0	0	0
chrX	928288	933996	NCX5	5.708	+	0.228411	0.27588	0.276406	0.219303	0	1	0	69	0	60	0	147	0	0	0	147	0	0	0	58	0	54	0	0	0	0	51	0	0	0	0	0	0	0	0	0	0	0	0	0	0	0	0	0
chrX	1217136	1224164	NCMX9	7.028	-	0.2861	0.265756	0.230331	0.217812	269	557	1049	3519	443	568	645	2226	611	1067	926	3530	837	1199	896	5120	854	3561	1809	7411	755	3498	2178	8481	209	1400	897	2553	165	629	340	1937	769	1120	588	1549	0	0	0	1
chrX	1241182	1248237	NCX6	7.055	+	0.240505	0.20068	0.239938	0.318878	0	28	62	240	0	55	52	266	0	0	0	309	0	129	107	127	66	100	235	250	0	0	0	871	1	0	20	312	73	45	0	227	0	0	644	0	0	0	0	0
chrX	1444171	1452091	NCX7	7.92	+	0.297185	0.247696	0.249716	0.205403	266	382	333	546	175	42	146	485	158	142	313	997	121	513	76	862	447	732	553	1765	229	312	348	658	73	129	101	238	161	0	70	217	0	0	0	1040	0	0	0	0
chrX	1628120	1636859	NCX8	8.739	+	0.237185	0.234897	0.241648	0.28627	0	0	1	49	58	1	58	3	0	0	0	0	0	52	0	0	0	81	60	158	0	19	0	0	0	68	63	0	0	0	0	0	0	0	0	0	0	0	0	0
chrX	1911633	1920952	NCX9	9.319	+	0.266202	0.24882	0.269313	0.215665	1	73	298	244	0	78	0	386	53	175	0	198	193	126	0	198	92	0	101	398	101	2	0	184	0	130	0	104	0	0	0	270	0	1	0	0	0	0	0	0
chrX	1955028	1962512	NCX10	7.484	+	0.255979	0.155778	0.182899	0.405344	0	0	0	1	0	0	0	1	0	0	0	0	1	1	0	2	3	1	0	3	0	0	0	4	0	0	0	2	0	0	0	0	0	0	0	22	0	0	0	0
chrX	2062382	2068374	NCMX10	5.992	-	0.24612	0.261972	0.261305	0.230602	1	194	159	368	68	7	3	313	59	0	74	265	58	52	57	335	64	367	151	450	70	442	333	140	0	69	0	373	0	0	52	226	0	0	0	613	0	0	0	0
chrX	2173655	2179516	NCMX11	5.861	-	0.277721	0.23695	0.22825	0.257079	55	251	190	638	2	74	60	601	58	86	133	595	176	230	334	494	325	523	343	1781	148	362	330	1362	46	232	230	551	0	79	77	374	0	0	0	397	0	0	0	0
chrX	2324847	2332347	NCMX12	7.5	-	0.283962	0.243701	0.229036	0.243301	1	123	0	114	24	1	148	395	122	194	136	607	85	30	165	216	195	181	140	574	259	519	153	547	0	194	0	87	50	62	0	180	0	0	0	0	0	0	0	2
chrX	2652992	2658993	NCX11	6.001	+	0.250916	0.196268	0.196934	0.355881	30	0	70	122	151	0	1	296	1	0	0	461	0	191	0	639	142	52	266	1083	298	166	90	1717	58	53	264	514	140	122	0	553	334	0	716	636	0	0	0	732
chrX	2721604	2726960	NCX12	5.356	+	0.225873	0.288221	0.271607	0.214299	128	374	467	1963	269	409	289	824	270	842	230	1144	271	820	358	1777	478	1676	432	3706	338	1101	841	2315	72	616	212	1409	299	443	192	663	0	0	649	400	0	0	0	0
chrX	3384224	3389321	NCX13	5.097	+	0.373087	0.176344	0.156336	0.294233	700	865	93	4130	295	174	323	1944	440	396	65	3645	607	851	201	3143	1471	1850	690	5784	949	1675	417	6453	353	1023	241	2094	336	325	55	822	301	1710	62	4558	0	0	0	455
chrX	3420363	3425507	NCX14	5.144	+	0.290573	0.190865	0.208358	0.310204	0	0	0	167	0	0	0	81	0	84	0	55	0	121	0	113	0	25	0	305	0	121	87	481	47	52	0	117	0	0	0	84	0	0	0	1506	0	0	0	0
chrX	3464085	3484499	NCX15	20.414	+	0.294146	0.19711	0.2048	0.303943	132	269	121	1448	206	109	61	581	168	228	95	1399	295	503	183	1670	218	787	461	3725	272	728	363	2234	178	260	144	1349	54	267	256	536	164	12	0	572	0	0	0	0
chrX	3507512	3512783	NCMX14	5.271	-	0.283194	0.188543	0.198407	0.329856	214	472	308	1416	130	231	285	1005	133	452	65	1523	341	929	452	2466	698	1108	454	3412	572	1002	513	3162	96	363	438	1607	93	289	69	1194	895	1474	0	4824	0	0	0	0
chrX	3527830	3532942	NCX16	5.112	+	0.294934	0.198905	0.206532	0.299628	0	0	0	83	2	0	0	125	0	106	0	316	0	201	0	77	193	142	0	236	48	177	55	336	0	0	0	248	0	0	0	0	0	0	3	10	0	0	0	0
chrX	3783370	3788706	NCX17	5.336	+	0.344576	0.187184	0.200862	0.267379	1	44	0	209	60	72	3	182	0	0	0	193	76	0	34	380	271	194	104	0	70	1	0	286	77	81	56	114	0	0	0	0	0	0	0	0	0	0	0	0
chrX	3889292	3896479	NCMX15	7.187	-	0.319143	0.214802	0.208542	0.257513	0	0	0	111	0	42	0	55	150	62	49	287	56	84	50	294	55	255	66	443	0	58	0	429	0	42	0	298	0	63	0	272	0	0	0	2	0	0	0	0
chrX	3955572	3964608	NCMX16	9.036	-	0.294235	0.252517	0.272989	0.180259	79	33	114	433	168	33	102	163	210	83	185	498	49	194	101	207	169	427	138	540	74	109	183	417	61	107	8	146	178	58	61	134	0	10	0	0	0	0	0	0
chrX	4120590	4129363	NCX18	8.773	+	0.290176	0.247208	0.241053	0.221564	1	118	1	245	64	4	7	324	72	56	96	527	21	117	57	419	80	322	202	679	172	293	0	603	0	58	65	344	56	0	148	20	475	0	0	1	0	0	0	321
chrX	4630776	4635794	NCMX17	5.018	-	0.309424	0.235704	0.244471	0.2104	0	0	3	100	0	0	70	0	0	55	0	29	0	0	0	0	0	0	48	0	0	0	0	0	0	0	7	0	0	0	0	0	0	0	0	0	0	0	0	0
chrX	4797277	4803559	NCMX18	6.282	-	0.340124	0.221232	0.185262	0.253382	1	1	61	504	70	55	0	256	0	0	59	204	0	1	1	306	121	336	192	716	1	186	96	404	77	41	0	199	0	0	0	189	0	0	0	298	0	0	0	0
chrX	4836052	4842750	NCMX19	6.698	-	0.273474	0.218092	0.213166	0.295268	0	0	0	176	0	3	0	65	0	120	53	69	37	1	75	206	0	181	0	405	44	201	156	299	72	68	0	289	18	64	0	40	0	3	0	666	0	0	0	0
chrX	4921797	4929766	NCMX20	7.969	-	0.275784	0.254078	0.241656	0.228482	107	133	78	261	56	108	0	270	71	4	79	176	71	258	21	192	126	331	55	263	64	111	122	290	61	71	64	122	0	56	111	102	423	0	0	5	0	0	0	0
chrX	4949825	4955765	NCX19	5.94	+	0.26275	0.24272	0.241037	0.253493	0	57	0	111	45	2	84	104	0	161	0	139	0	138	187	293	75	112	0	372	80	182	68	459	0	100	60	108	0	0	0	0	0	0	0	652	0	0	0	0
chrX	5910594	5915850	NCX21	5.256	+	0.281339	0.243485	0.23036	0.244816	0	65	0	205	0	2	0	53	0	139	0	383	0	1	66	305	0	222	74	332	112	176	111	661	0	0	52	0	0	0	0	0	0	0	0	1	0	0	0	0
chrX	6552148	6562330	NCX22	10.182	+	0.306589	0.278798	0.23716	0.177453	69	289	101	153	32	136	175	157	61	167	98	391	165	0	62	182	274	403	286	447	63	298	99	324	72	64	56	338	0	131	0	58	0	0	0	514	0	0	0	0
chrX	7683563	7689588	NCMX23	6.025	-	0.308662	0.235977	0.219549	0.235811	0	0	49	161	0	1	63	96	0	0	67	127	0	89	0	141	1	149	0	503	0	141	88	309	0	0	0	194	55	0	0	136	0	0	0	0	0	0	0	0
chrX	7922683	7930032	NCMX24	7.349	-	0.334966	0.216735	0.198095	0.250204	4	30	1	504	65	62	0	78	53	73	47	486	207	240	1	338	278	234	159	1107	163	50	62	685	249	170	0	289	75	0	0	156	0	692	0	6	0	0	0	1
chrX	7947570	7953776	NCX23	6.206	+	0.272757	0.241985	0.240052	0.245207	115	0	67	253	1	67	2	127	0	76	100	422	0	30	134	238	198	211	132	263	3	62	0	264	0	0	71	0	0	0	0	112	501	0	2	0	0	0	0	0
chrX	8166027	8172992	NCMX25	6.965	-	0.293712	0.250215	0.222653	0.233419	0	0	123	130	0	112	0	349	68	0	89	115	59	0	0	42	62	123	70	245	234	49	0	244	0	0	0	109	0	0	0	0	0	0	0	8	0	0	0	1
chrX	8276855	8283092	NCMX26	6.237	-	0.351234	0.186278	0.18756	0.274928	384	118	149	1320	2	58	3	378	94	0	69	880	240	486	100	882	149	615	291	1968	240	500	235	1821	503	252	209	914	86	239	0	810	0	615	580	1695	0	0	0	0
chrX	8563852	8570118	NCX24	6.266	+	0.302058	0.238232	0.209351	0.250359	0	31	47	140	66	2	1	44	77	89	0	211	70	50	17	608	57	262	86	784	0	75	0	836	64	55	0	186	0	401	0	127	0	654	0	2	0	0	0	0
chrX	9121528	9127112	NCMX27	5.584	-	0.305461	0.197851	0.175649	0.321038	344	57	48	620	1	4	0	612	53	70	0	380	0	562	105	822	459	285	0	1969	248	371	109	1088	72	122	35	285	42	129	0	729	0	919	0	1	0	0	0	0
chrX	9169507	9176215	NCX25	6.708	+	0.361455	0.189298	0.165151	0.284096	131	38	0	616	1	3	0	293	0	70	55	948	0	107	1	783	79	564	227	1204	475	238	2	1463	151	278	204	862	49	72	55	323	6	0	0	1340	0	0	0	0
chrX	9557668	9570585	NCMX28	12.917	-	0.252206	0.248181	0.256232	0.243381	199	384	402	1974	104	128	223	663	120	201	296	1202	210	329	101	1064	232	369	650	1782	670	675	375	1946	84	269	152	709	0	55	72	210	0	0	2	559	0	0	0	3
chrX	10116446	10122924	NCMX29	6.478	-	0.324587	0.185368	0.193085	0.296959	0	0	0	3	0	63	0	5	0	0	0	151	0	0	27	63	72	0	0	254	0	62	0	116	0	0	0	143	0	0	0	0	3	0	0	1	0	0	0	0
chrX	10348124	10356347	NCX26	8.223	+	0.281736	0.245866	0.223127	0.24927	0	0	0	0	0	0	0	1	0	0	0	1	0	0	0	0	0	0	0	0	0	0	58	0	0	0	0	0	0	0	0	0	0	0	0	0	0	0	0	0
chrX	10348654	10358633	NCMX30	9.979	-	0.253407	0.225351	0.241082	0.28016	429	2	120	803	158	120	73	547	50	159	0	567	300	332	43	535	249	397	151	1271	479	577	50	712	317	73	201	365	106	0	0	0	0	0	0	7	0	0	0	0
chrX	10401057	10408346	NCX27	7.289	+	0.284636	0.215364	0.210151	0.289849	66	20	87	134	0	1	0	188	0	0	0	178	105	55	0	223	26	79	71	175	309	69	55	61	0	0	0	223	0	0	0	59	0	0	0	0	0	0	0	0
chrX	10463477	10471516	NCMX31	8.039	-	0.259453	0.283333	0.293159	0.164055	145	97	41	412	75	51	6	106	25	111	62	165	58	172	14	116	134	219	51	335	5	163	70	359	246	0	81	50	63	116	64	57	0	0	0	74	0	0	0	0
chrX	10514231	10520841	NCMX32	6.61	-	0.254122	0.221903	0.206172	0.317804	1	39	4	274	72	4	99	185	9	138	0	504	0	59	48	343	0	327	52	978	0	193	126	893	0	145	76	305	0	0	0	503	2	0	0	628	0	0	0	0
chrX	10533980	10546021	NCMX33	12.041	-	0.305763	0.189586	0.188756	0.315894	58	81	67	1639	171	68	62	588	1	105	105	782	293	268	107	1165	207	200	319	2450	388	535	286	2319	355	296	231	1179	327	421	62	686	343	1299	0	1787	0	2	0	2
chrX	10699434	10705982	NCX28	6.548	+	0.271492	0.278516	0.265537	0.184456	127	1	59	381	41	48	43	228	137	204	110	352	54	53	32	53	1	282	108	310	1	41	137	181	30	33	78	251	199	0	15	53	0	0	0	0	0	0	0	0
chrX	10779063	10786844	NCMX34	7.781	-	0.286559	0.222822	0.196479	0.29414	90	212	414	1374	71	127	237	537	156	158	305	1052	445	605	134	778	834	991	616	1622	588	742	732	1249	226	181	320	1170	211	50	130	472	6	559	0	857	0	0	0	0
chrX	10789461	10796753	NCMX35	7.292	-	0.414096	0.169066	0.159605	0.257233	2	80	1	738	47	363	51	405	57	127	0	913	124	405	249	814	656	1027	311	1297	315	605	43	1178	121	127	55	501	0	266	262	186	534	1031	0	976	0	0	0	1
chrX	11069517	11079447	NCMX36	9.93	-	0.225154	0.256268	0.273084	0.245494	125	191	33	708	1	51	2	407	158	72	0	447	146	115	5	265	93	217	114	606	88	492	112	718	64	0	186	241	81	0	212	223	0	0	0	17	0	0	0	0
chrX	11194483	11201848	NCX29	7.365	+	0.251697	0.166848	0.198344	0.383112	3271	2460	2049	27692	2505	1589	713	14183	2283	3017	1714	30016	5175	6440	3603	44047	9661	16521	5556	90855	8729	12992	4524	83689	6044	5828	4469	41868	2021	2638	1537	18426	2032	5717	6	37046	0	0	0	7
chrX	11312529	11318972	NCX30	6.443	+	0.255897	0.15689	0.180012	0.4072	0	0	0	467	0	1	0	5	0	0	56	71	0	118	0	255	1	1	0	245	0	36	0	231	1	1	1	149	1	1	0	5	0	0	767	3219	0	0	0	0
chrX	11483835	11491652	NCX31	7.817	+	0.236889	0.241366	0.213738	0.308007	0	0	0	170	1	0	3	1	55	0	0	90	0	0	0	300	45	0	93	237	55	0	0	134	54	0	0	191	0	0	0	0	0	0	0	0	0	0	0	0
chrX	11561926	11569245	NCMX37	7.319	-	0.24877	0.26735	0.251913	0.231967	77	57	66	99	49	0	190	95	1	123	59	289	33	116	0	347	190	72	0	450	112	116	67	359	0	139	47	120	205	127	0	68	0	753	0	7	0	0	0	0
chrX	11584760	11606231	NCX32	21.471	+	0.288003	0.214139	0.205197	0.29266	66	1	61	127	69	20	0	3	0	54	0	230	0	0	0	217	0	25	0	204	0	321	142	389	140	67	71	56	0	0	0	101	0	0	0	364	0	0	0	10
chrX	11900063	11905180	NCMX38	5.117	-	0.261039	0.270418	0.264166	0.204377	35	70	2	185	1	1	121	4	127	56	55	219	112	92	89	84	204	288	68	584	127	418	147	205	0	178	0	129	0	103	0	0	0	0	0	0	0	0	0	0
chrX	12666118	12672144	NCX33	6.026	+	0.300149	0.188651	0.188485	0.322714	0	25	68	180	0	0	0	72	0	194	61	94	0	0	0	117	114	0	62	68	61	88	0	404	58	0	0	53	0	0	0	133	0	0	0	687	0	0	0	0
chrX	12683812	12688860	NCMX39	5.048	-	0.336502	0.211527	0.214696	0.237275	180	57	2	371	55	2	0	180	233	0	46	137	60	5	63	55	191	145	216	98	154	149	85	236	117	27	145	46	65	57	1	99	0	0	0	0	0	0	0	0
chrX	12702368	12715596	NCMX40	13.228	-	0.266536	0.229949	0.234636	0.268879	3	55	467	856	1	115	148	475	50	1	245	776	265	631	37	955	255	858	420	2524	130	492	300	2390	1	76	393	1258	50	165	221	486	0	0	321	868	0	0	0	0
chrX	12719529	12742711	NCMX41	23.182	-	0.311133	0.180952	0.181728	0.326187	183	15	75	1243	55	80	3	563	202	1	1	1241	0	568	116	1825	403	541	182	2700	656	591	473	2020	335	416	185	1497	72	77	146	1099	2	303	2	1976	0	1	0	0
chrX	12749209	12754323	NCMX42	5.114	-	0.291887	0.199804	0.187097	0.321212	67	0	1	137	48	1	1	143	0	58	0	130	62	126	91	66	56	209	62	485	0	178	65	312	0	0	112	137	0	0	0	19	751	581	0	1	0	0	0	0
chrX	14277761	14287798	NCMX43	10.037	-	0.132895	0.229727	0.277446	0.359932	0	0	1	0	0	0	0	74	0	68	0	0	0	2	0	91	0	1	1	112	0	72	59	140	0	0	0	84	0	47	0	99	0	0	0	2	0	0	0	0
chrX	14731415	14739603	NCX34	8.188	+	0.296251	0.211137	0.192331	0.300281	2	115	60	409	0	77	0	102	64	170	0	533	62	55	128	742	66	330	88	1140	65	419	136	872	186	0	119	817	0	0	0	583	0	0	0	9	0	0	0	0
chrX	14747361	14753804	NCX35	6.443	+	0.279019	0.215239	0.194134	0.311608	0	3	0	337	0	86	3	498	124	57	40	495	57	417	174	674	74	720	286	1597	154	352	308	1174	62	203	203	589	56	217	69	295	0	3	0	330	0	0	0	0
chrX	15503671	15510765	NCX36	7.094	+	0.291896	0.237209	0.243552	0.227343	186	454	492	1739	56	364	250	1522	343	224	371	1880	109	718	697	1574	858	1311	838	2822	830	1274	669	2337	401	306	435	667	196	143	273	379	0	1	327	652	0	0	0	0
chrX	15714753	15720458	NCX37	5.705	+	0.238346	0.270943	0.262706	0.228006	0	68	0	0	2	3	1	182	62	57	0	56	0	127	39	65	129	255	77	120	60	63	0	56	0	0	0	0	0	0	0	0	0	0	0	0	0	0	0	0
chrX	15725699	15731931	NCX38	6.232	+	0.262313	0.266645	0.25012	0.220921	1	108	70	143	1	46	3	254	51	16	145	122	109	2	0	219	52	257	234	630	174	54	144	218	142	0	124	0	171	76	0	153	0	0	0	335	0	0	0	0
chrX	15828258	15834193	NCMX44	5.935	-	0.255728	0.243767	0.250505	0.25	44	10	60	418	5	71	1	609	0	171	0	519	183	240	91	498	294	427	194	785	47	240	139	358	82	52	82	330	36	47	0	114	0	0	0	0	0	0	0	1719
chrX	16375196	16381692	NCX39	6.496	+	0.263198	0.243343	0.246421	0.247037	0	61	121	63	75	4	0	194	135	136	0	172	0	33	48	77	74	118	0	481	65	110	2	185	0	0	42	0	0	0	0	41	1	0	0	5	0	0	0	0
chrX	16948137	16953785	NCX40	5.648	+	0.26518	0.241282	0.248008	0.24553	1	54	73	457	68	1	3	100	62	57	66	69	52	43	0	450	0	250	389	447	21	100	0	348	178	0	118	0	51	78	0	93	0	0	0	6	0	0	0	0
chrX	18707792	18713797	NCMX45	6.005	-	0.248751	0.25691	0.248918	0.245421	104	2	187	222	0	0	0	198	55	76	78	273	0	0	56	1	15	0	105	297	61	107	50	191	67	63	0	120	0	0	0	79	0	368	0	2	0	0	0	0
chrX	19319693	19331271	NCX41	11.578	+	0.303394	0.193195	0.180067	0.323344	123	69	106	553	13	64	95	230	219	136	67	434	136	199	0	551	109	773	130	1726	391	634	0	1162	49	261	136	643	0	75	0	593	0	0	0	663	0	0	0	0
chrX	19336830	19344475	NCX42	7.645	+	0.321214	0.160607	0.186764	0.331415	26	66	59	405	0	70	0	163	13	67	0	303	76	29	0	613	200	131	105	1089	335	243	259	1089	113	382	372	655	260	13	65	353	0	0	0	442	0	0	0	0
chrX	19497603	19509962	NCX43	12.359	+	0.265939	0.229126	0.212783	0.292152	142	185	74	582	0	102	2	334	189	44	80	642	166	125	13	561	0	319	336	1164	52	336	164	578	0	395	63	580	0	72	0	192	2	1011	785	12	0	0	0	0
chrX	19569935	19577489	NCMX46	7.554	-	0.287359	0.247915	0.234679	0.230046	24	0	131	258	0	0	1	428	86	103	146	212	86	151	0	246	219	89	103	234	199	244	232	396	0	78	0	504	0	0	0	0	0	0	0	959	0	1	0	0
chrX	19625836	19631004	NCMX47	5.168	-	0.251693	0.260785	0.256336	0.231186	68	47	139	120	61	88	2	156	0	0	107	278	0	50	59	210	20	299	166	217	123	157	163	415	0	0	59	78	0	0	0	164	0	0	0	6	0	0	0	0
chrX	19775307	19783486	NCMX48	8.179	-	0.26687	0.279707	0.253056	0.200367	123	70	53	374	1	2	6	79	127	1	115	297	50	137	1	404	243	514	403	460	119	239	151	435	0	64	0	162	0	0	0	128	0	0	0	584	0	0	0	0
chrX	19830616	19837382	NCMX49	6.766	-	0.270578	0.251219	0.232008	0.246195	61	120	75	378	0	67	79	373	208	24	25	70	116	279	110	411	500	361	0	650	194	233	56	977	0	81	64	617	55	61	0	130	0	4	0	536	0	0	0	2
chrX	19859841	19864877	NCMX50	5.036	-	0.199325	0.295215	0.298987	0.206472	1	97	0	353	69	117	0	277	55	139	71	262	0	117	0	199	0	162	0	154	0	87	1	100	0	71	48	19	0	0	0	3	0	4	0	0	0	0	0	0
chrX	20248888	20254627	NCX46	5.739	+	0.242509	0.243554	0.262718	0.25122	0	0	16	173	1	31	115	318	0	49	64	169	2	171	0	140	99	329	216	732	270	301	55	541	56	201	161	189	0	111	0	66	0	267	0	3	0	0	0	0
chrX	20403393	20409451	NCX47	6.058	+	0.207625	0.297904	0.312593	0.181878	0	174	0	351	2	68	69	197	1	35	72	175	0	7	17	215	234	124	116	45	1	24	109	136	80	0	55	0	0	0	43	0	0	0	0	0	0	0	0	0
chrX	21232390	21238387	NCMX51	5.997	-	0.247749	0.213738	0.214738	0.323775	0	1	0	204	63	0	2	74	0	0	0	250	0	81	1	234	97	0	68	337	45	253	78	680	0	58	96	133	58	0	0	116	0	0	0	0	0	0	0	0
chrX	21520747	21536616	NCX48	15.869	+	0.267486	0.190233	0.191493	0.350788	2728	5119	2630	36808	1007	2419	1136	22684	2535	4873	3142	34683	5356	12408	5383	68098	10251	26179	10373	133566	8051	24069	9379	119455	4890	11096	6678	71714	2795	6529	2441	30699	14407	22219	14733	146746	0	9	3	1535
chrX	21623457	21629250	NCMX52	5.793	-	0.278564	0.249223	0.206938	0.265274	197	70	4	238	79	126	146	176	46	101	1	527	122	212	68	780	56	473	243	1521	346	428	121	1238	136	389	176	257	121	69	51	271	603	4	614	762	0	0	0	0
chrX	21631258	21641429	NCX49	10.171	+	0.295419	0.146874	0.174597	0.38311	17303	19472	22984	264709	9613	9432	13483	156075	18992	16006	20772	233997	34275	52094	30794	388353	69828	99012	64961	861541	67560	92679	71933	765172	33047	41168	39549	395675	15603	17855	17232	180045	63161	94295	69654	723546	687	2411	5	8383
chrX	21646932	21662278	NCX50	15.346	+	0.248974	0.185378	0.209878	0.35577	7361	9671	10343	72314	3811	6862	5127	41529	7922	10710	10172	86868	10167	20536	10941	96431	23677	53078	25982	199841	19575	38896	24037	173521	10344	23792	16863	116602	4812	13502	5657	55238	26434	28234	25021	170486	2	731	3	2023
chrX	21666987	21673370	NCX51	6.383	+	0.255326	0.203321	0.206767	0.334586	2051	1921	3640	35557	1213	1341	2089	20296	2964	2738	3660	37874	3858	7291	3791	42835	9095	15793	11037	84368	6927	13359	6464	83408	4554	6484	5532	41427	1661	3394	1880	21392	4952	9124	3478	70470	1	3	0	2737
chrX	21678725	21687837	NCX52	9.112	+	0.265445	0.163064	0.182706	0.388785	258	229	94	1486	12	379	3	624	415	952	64	1169	919	1914	252	1871	1057	2771	226	4748	808	2994	275	4242	972	1463	586	3626	467	534	245	775	1001	2193	0	6400	0	0	0	0
chrX	21704629	21819922	NCX53	115.293	+	0.246153	0.190825	0.218598	0.344424	11863	14911	12694	119285	6008	8408	9618	64161	11016	14263	17661	120617	18853	36395	22016	166891	37283	71065	45536	331545	28033	67170	44067	288392	18371	36654	28020	172969	9525	20170	12022	91408	12089	25309	18023	142097	4	5	0	2602
chrX	21723902	21731437	NCMX53	7.535	-	0.286359	0.253185	0.223195	0.237261	0	0	0	0	0	0	0	0	0	0	0	0	0	0	0	0	0	0	0	0	0	0	0	0	0	0	0	0	0	0	0	0	0	0	0	0	0	0	0	0
chrX	21821227	21889266	NCX54	68.039	+	0.247986	0.193342	0.21017	0.348501	502	246	115	4249	302	133	249	2152	414	446	314	4625	608	1022	345	7537	1301	1779	1518	13864	1262	1744	607	11714	561	624	889	6737	191	579	172	3815	818	486	0	4311	0	1	0	1
chrX	21903655	21912941	NCX55	9.286	+	0.247981	0.181867	0.213417	0.345967	69	0	8	257	0	0	77	410	0	125	54	183	132	55	304	860	1	255	373	1673	108	240	190	713	228	70	132	1178	0	65	0	1044	0	796	0	1100	0	0	0	1
chrX	21915104	21954843	NCX56	39.739	+	0.250705	0.180347	0.204278	0.36467	3285	2041	2770	20371	2021	1322	1630	9796	2994	2749	3201	22053	7731	6111	3299	30552	9619	12136	7835	63751	5885	10429	7291	55672	4145	7578	6269	33254	2901	2942	1843	19348	2914	6784	16	22153	0	0	0	321
chrX	21956005	21964167	NCX57	8.162	+	0.246356	0.15754	0.220752	0.375352	38	140	1	3147	1	225	54	1716	42	253	261	2486	367	610	298	4741	404	1914	548	7889	298	1869	219	7892	429	936	337	3771	397	673	195	3105	0	364	6	1681	0	0	0	2
chrX	21977960	21996156	NCX58	18.196	+	0.244656	0.176403	0.220476	0.358466	0	111	0	452	0	0	0	2	0	63	53	143	78	0	0	291	0	233	0	607	1	269	0	567	0	73	0	68	0	0	0	64	0	0	0	489	0	0	0	0
chrX	21997569	22013280	NCX59	15.711	+	0.263238	0.177571	0.198956	0.360234	133	0	116	696	1	1	1	316	0	0	0	838	79	216	47	1181	130	263	116	1799	54	267	196	1211	92	207	257	688	49	124	0	256	0	0	294	13	0	0	0	1
chrX	22018671	22023963	NCX60	5.292	+	0.283393	0.191385	0.206499	0.318723	0	0	0	62	0	0	0	38	0	0	0	69	0	0	0	0	0	1	0	113	0	0	0	0	0	0	2	47	0	70	0	1	0	0	0	0	0	0	0	0
chrX	22034429	22049716	NCX61	15.287	+	0.275052	0.176282	0.192242	0.356423	174	2	164	1451	3	2	2	317	121	0	162	1485	150	231	357	2330	608	679	327	4092	299	438	358	3839	130	1	122	1917	117	181	104	1052	0	0	0	1912	0	0	0	0
chrX	22048530	22054154	NCMX54	5.624	-	0.281244	0.156978	0.166756	0.395022	0	0	0	0	0	0	0	1	0	0	0	46	0	0	1	1	0	0	1	2	1	1	1	3	0	39	0	94	0	1	0	2	0	0	0	1	0	0	0	0
chrX	22055092	22065229	NCX62	10.137	+	0.263859	0.201618	0.216709	0.317814	0	0	0	1	0	0	0	197	0	0	0	106	0	0	0	52	0	0	0	120	0	0	64	205	0	1	1	67	0	0	0	58	0	0	0	0	0	0	0	0
chrX	22066762	22088409	NCX63	21.647	+	0.27185	0.179693	0.191103	0.357354	0	74	86	562	72	1	0	669	0	0	0	820	130	288	83	1579	236	267	160	3049	71	226	190	2305	0	118	225	1833	0	0	0	644	0	3	0	572	0	0	1	2
chrX	22089411	22096266	NCX64	6.855	+	0.234102	0.165403	0.229288	0.371208	74	0	0	80	0	1	1	2	0	0	0	56	70	0	0	235	73	41	58	183	0	64	0	373	0	0	206	124	0	0	1	129	0	0	0	292	0	0	0	0
chrX	22111484	22125872	NCX65	14.388	+	0.256029	0.185767	0.207381	0.350824	69	67	1	305	57	88	2	412	125	121	0	540	44	295	68	1265	355	370	54	2845	136	295	119	2677	229	329	179	1016	32	60	116	640	0	6	0	624	0	0	0	0
chrX	22487762	22493534	NCX67	5.772	+	0.305734	0.182574	0.194353	0.317339	0	0	47	182	0	2	0	3	0	0	0	141	0	69	0	0	0	99	0	385	0	0	0	87	0	0	0	0	0	0	0	0	0	0	0	0	0	0	0	0
chrX	22681537	22688651	NCMX55	7.114	-	0.236402	0.193394	0.222066	0.348138	0	0	0	0	0	0	0	1	0	1	0	0	0	0	0	4	0	1	1	0	0	1	0	0	0	0	0	2	0	0	0	0	0	0	0	0	0	0	0	0
chrX	23499700	23508882	NCX68	9.182	+	0.252205	0.154089	0.229446	0.36426	0	70	0	9	0	0	0	2	0	0	51	40	0	55	0	122	0	67	0	113	35	36	0	116	51	40	0	65	0	0	0	78	0	0	0	299	0	0	0	0
chrY	3627629	3635726	NCY3	8.097	+	0.23833	0.188195	0.210916	0.362559	0	1	0	3	0	0	0	4	0	1	0	6	0	1	0	8	0	2	1	20	1	1	1	7	0	1	0	54	1	2	0	4	0	1	0	0	0	0	0	0
[truncated: 8 more columns]

## Sheet: OVARY
chr	start	end	name	size	strand	gf_A	gf_C	gf_G	gf_T	IP_FH-Piwi_SL_wt_Fly_A	IP_FH-Piwi_SL_wt_Fly_C	IP_FH-Piwi_SL_wt_Fly_G	IP_FH-Piwi_SL_wt_Fly_T	IP_FH-Piwi_SL_Ago3_Fly_A	IP_FH-Piwi_SL_Ago3_Fly_C	IP_FH-Piwi_SL_Ago3_Fly_G	IP_FH-Piwi_SL_Ago3_Fly_T	IP_FH-Piwi_SL_GSS_Fly_A	IP_FH-Piwi_SL_GSS_Fly_C	IP_FH-Piwi_SL_GSS_Fly_G	IP_FH-Piwi_SL_GSS_Fly_T	IP_FH-Piwi_SL_LD_Fly_A	IP_FH-Piwi_SL_LD_Fly_C	IP_FH-Piwi_SL_LD_Fly_G	IP_FH-Piwi_SL_LD_Fly_T
chr2L	20103745	20113842	cluster2L31	10.097	+	0.256486	0.225787	0.235393	0.282333	894	1601	1045	14613	0	935	2784	12529	2515	2383	1847	14845	4830	5095	3850	17847
chr2L	18630645	18640123	cluster2L28	9.478	+	0.250343	0.181981	0.223969	0.343707	606	1	1	950	0	0	0	1	0	0	0	1	0	0	0	35
chr2L	20148737	20170377	cluster2L32	21.64	+	0.312509	0.175362	0.187191	0.324939	960	3188	2942	29417	1478	600	2130	19594	2020	1300	2254	24699	8745	0	12468	38984
chr2L	23190560	23198901	cluster2L59	8.341	+	0.270918	0.210741	0.174419	0.343922	316	0	1229	1925	4	0	359	1	0	0	0	957	0	4	19	6
chr2L	12739023	12744639	cluster2L20	5.616	+	0.239274	0.179099	0.246573	0.335054	0	3	3	426	0	0	0	0	0	0	0	0	0	2	1	32
chr2L	3099869	3107426	cluster2LM10	7.557	-	0.27494	0.190791	0.200185	0.334083	582	427	8	2868	0	0	0	8	0	0	0	0	0	0	0	0
chr2L	18554184	18559208	cluster2LM27	5.024	-	0.280398	0.193035	0.190448	0.336119	0	5	0	879	0	0	0	0	0	0	0	0	0	0	0	0
chr2L	838287	843467	cluster2LM3	5.18	-	0.248794	0.216561	0.215981	0.318664	5	275	0	26	0	0	0	0	0	0	0	0	0	0	0	0
chr2L	20196928	20223053	cluster2LM33	26.125	-	0.311452	0.205887	0.187706	0.294955	7169	4189	4234	25627	4201	1883	1276	13314	3571	3636	2507	33239	2673	13672	11600	72771
chr2R	5046937	5057049	cluster2R119	10.112	+	0.2389	0.203995	0.237022	0.320083	4199	10028	5635	60842	351	0	518	6693	3051	1849	1526	25853	0	0	23	3957
chr2R	6427102	6467304	cluster2R130	40.202	+	0.280825	0.223167	0.214462	0.281546	7600	12786	10713	90425	2296	7016	4048	34253	5414	10590	7065	75736	4494	2698	2174	64599
chr2R	17267178	17273902	cluster2R146	6.724	+	0.292193	0.18513	0.1829	0.339777	11	4	11	528	0	0	0	0	0	0	0	0	0	0	0	0
chr2R	6316239	6359933	cluster2R128	43.694	+	0.285914	0.200114	0.181234	0.332738	3724	4890	5794	60651	310	4428	1926	28591	4818	9050	2569	31576	7045	3553	4	49991
chr2R	6256449	6315077	cluster2R127	58.628	+	0.280288	0.233178	0.209487	0.277047	5628	10984	10315	45644	3925	8317	2662	32030	6055	8931	3082	59676	8874	27934	7721	78382
chr2R	6487526	6499273	cluster2R132	11.747	+	0.278345	0.198417	0.219952	0.303286	355	1439	620	3825	0	0	0	919	0	950	658	933	2	5495	0	6212
chr2R	3917989	3925691	cluster2RM101	7.702	-	0.259899	0.19408	0.205245	0.340776	13	692	8	5382	2	0	0	491	0	0	1394	2559	19	0	0	1821
chr2R	6290388	6329491	cluster2RM129	39.103	-	0.285393	0.203023	0.225604	0.285981	6139	5451	7883	66080	2446	2210	352	22457	4117	3978	1947	35540	8301	11206	10996	50399
chr2R	6260091	6288874	cluster2RM128	28.783	-	0.265877	0.21512	0.249861	0.269143	4933	4148	2822	30684	705	3228	1060	13152	2409	3346	4910	26115	14455	10607	6212	41602
chr2R	6448360	6462991	cluster2RM131	14.631	-	0.259431	0.235716	0.230385	0.274467	1594	4114	381	16747	511	1891	1889	7904	3368	3094	1406	19825	1	3174	1931	16033
chr2R	10405195	10410761	cluster2RM142	5.566	-	0.288306	0.191665	0.199569	0.32046	1	1	0	770	0	0	0	0	0	0	0	0	0	0	0	0
chr2R	6466625	6471658	cluster2RM132	5.033	-	0.251291	0.189511	0.198053	0.361144	0	1216	412	5209	0	0	0	3	0	689	0	2846	3	0	0	5272
chr2R	2509029	2517436	cluster2RM63	8.407	-	0.240723	0.196361	0.226332	0.336584	0	2	602	1659	0	0	0	395	0	0	0	2881	0	0	1	1818
chr3L	20326737	20344114	cluster3L34	17.377	+	0.2807	0.151226	0.184716	0.383358	1193	1242	971	28224	844	1	1	1833	460	611	0	610	3	0	0	7535
chr3L	24168851	24176544	cluster3L59	7.693	+	0.374318	0.250195	0.144528	0.230959	5053	3979	812	18657	3	1	388	14	5	0	7	2	0	0	0	8
chr3L	23300689	23310989	cluster3L46	10.3	+	0.185031	0.292205	0.24386	0.278905	2765	1142	2359	18929	3	2323	1848	5523	0	378	909	15995	2092	1026	4	24636
chr3L	19861920	19867238	cluster3L31	5.318	+	0.327317	0.171273	0.195337	0.306073	732	0	584	9666	902	0	0	254	1	0	0	1245	0	1501	0	14056
chr3L	24797001	24803003	cluster3L81	6.002	+	0.253207	0.204564	0.233716	0.308512	607	2429	232	8869	0	0	0	544	1199	339	725	964	1	0	0	1298
chr3L	27383099	27389523	cluster3L145	6.424	+	0.280311	0.169183	0.174163	0.376342	4	0	5	411	0	0	0	0	0	0	0	929	1047	0	0	1
chr3L	11496481	11502884	cluster3L23	6.403	+	0.333385	0.175203	0.150999	0.340412	3	0	2	1164	0	0	0	7	0	0	0	0	0	0	0	3
chr3L	27340286	27347656	cluster3L143	7.37	+	0.247863	0.197938	0.217474	0.336725	3	5	520	3704	0	0	0	302	6	712	0	537	1	0	2276	2194
chr3L	27368969	27381841	cluster3L144	12.872	+	0.251612	0.192108	0.224035	0.332246	672	473	577	3858	0	0	0	1323	0	1	642	633	0	0	0	5815
chr3L	23460636	23467368	cluster3L48	6.732	+	0.215357	0.250705	0.242388	0.291549	697	539	851	2936	0	294	0	729	0	3	261	1162	5759	2	0	6254
chr3L	27966739	27974020	cluster3LM151	7.281	-	0.332464	0.173441	0.190195	0.3039	1450	636	600	11234	357	0	721	1465	672	1057	725	7871	0	1859	0	2315
chr3L	26149729	26155732	cluster3LM102	6.003	-	0.271319	0.222518	0.230513	0.27565	1999	1392	1329	22733	0	0	0	742	432	1725	0	4523	0	13	0	50
chr3L	6204405	6210113	cluster3LM14	5.708	-	0.273603	0.246453	0.260116	0.219828	0	643	14	1307	0	0	0	0	0	0	0	0	0	0	0	0
chr3L	5874513	5879845	cluster3LM13	5.332	-	0.268142	0.210388	0.204013	0.317457	0	581	311	1194	0	0	0	0	0	0	0	0	0	0	0	0
chr3L	24168913	24180357	cluster3LM59	11.444	-	0.26623	0.174924	0.22927	0.329576	620	361	343	6874	0	0	2	10	0	0	368	1543	1	1	0	21
chr3L	24554976	24564297	cluster3LM69	9.321	-	0.249732	0.220768	0.237503	0.291997	1865	1886	1109	13082	485	783	548	4253	619	0	1640	8773	4427	0	0	12561
chr3L	26764707	26771570	cluster3LM119	6.863	-	0.244172	0.238928	0.276661	0.240239	321	464	764	3363	0	0	0	1319	0	315	353	1589	981	0	0	986
chr3R	24591575	24601727	cluster3R133	10.152	+	0.266325	0.204866	0.201221	0.327588	5	777	4	2609	0	0	0	3	0	0	0	502	0	0	0	0
chr3R	6411146	6419934	cluster3R109	8.788	+	0.288884	0.221982	0.207532	0.281602	415	2	0	1311	0	0	0	277	0	0	0	0	0	8	7120	0
chr3R	3908346	3913532	cluster3R95	5.186	+	0.217852	0.257567	0.252169	0.272412	0	0	579	3698	0	2	0	92	584	330	0	2028	0	1	0	4535
chr3R	3379650	3387525	cluster3R84	7.875	+	0.154393	0.328974	0.240858	0.275775	1	1351	0	3386	0	724	0	1072	1	982	480	2075	0	3	2	83
chr3R	3511286	3521160	cluster3RM74	9.874	-	0.239696	0.220557	0.229063	0.310684	10	571	697	923	0	0	0	980	0	0	0	2	1	1	2132	9
chr4	539719	544828	cluster4M4	5.109	-	0.346184	0.140313	0.157339	0.356164	947	241	742	3210	0	0	0	13	0	0	946	3278	0	0	0	0
chr4	1010090	1019877	cluster4M6	9.787	-	0.344299	0.163159	0.168676	0.323866	2030	1095	4	5641	0	0	0	1859	695	624	643	1785	1	0	0	0
chrX	21632217	21664847	clusterX50	32.63	+	0.26769	0.177868	0.193344	0.361098	23162	28781	18878	437559	3364	3367	613	18770	6736	16046	2471	107550	2118	8497	2017	48691
chrX	11194485	11201848	clusterX30	7.363	+	0.25163	0.166893	0.198262	0.383216	3639	3756	688	59530	0	636	0	3458	1480	2136	0	11805	0	87	0	7308
chrX	21666009	21675074	clusterX51	9.065	+	0.284469	0.217737	0.196779	0.301015	5517	5917	6293	87192	409	305	0	7012	3	4128	1605	20159	4	3503	1	14182
chrX	21520934	21545948	clusterX48	25.014	+	0.262323	0.185569	0.188847	0.363262	12810	21143	9824	148980	4567	7662	2425	29114	2693	4193	1	42906	4041	13681	5069	46577
chrX	21547253	21556695	clusterX49	9.442	+	0.268665	0.163931	0.179286	0.388118	3952	1567	582	53166	0	620	0	12772	997	1883	0	7227	5	1072	0	3444
chrX	21704282	21894364	clusterX54	190.082	+	0.247723	0.191932	0.214906	0.345439	31052	41126	30091	423413	1410	3177	3291	27461	10091	23772	8003	129111	10788	9024	5409	100875
chrX	21902029	21975250	clusterX55	73.221	+	0.252984	0.176791	0.208803	0.360056	8653	11118	5405	100245	579	1479	3	10718	3814	8597	7188	53242	2596	2041	1511	42829
chrX	21676748	21688294	clusterX52	11.546	+	0.29774	0.163765	0.176756	0.361739	2	25	3	15068	0	225	0	378	0	299	1	5239	8	22	0	3992
chrX	411304	417404	clusterXM6	6.1	-	0.284216	0.190461	0.196361	0.328962	3	7	0	1255	0	0	0	0	0	0	0	0	0	0	0	0
